# Supplementary material for: (2E)-3-(3,4-Dimeth­oxy­phen­yl)-1-(2,5-dimethyl­thio­phen-3-yl)prop-2-en-1-one
Source: Acta Crystallogr Sect E Struct Rep Online. 2010 Jul 31;66(Pt 8):o2133. doi: 10.1107/S1600536810029272 (PMC3007254; doi:10.1107/S1600536810029272)
Supplement: Supplementary file 1 [file e-66-o2133-sup1.cif]

##############################################################################
###                                                                        ###
###        Electronic paper (Acta Crystallographica Section E)             ###
###                                                                        ###
##############################################################################
#                                                                            #
# This CIF contains the data in a paper accepted for publication in Acta     #
# Crystallographica Section E. It conforms to the requirements of Notes      #
# for Authors for Section E, and has been peer reviewed under the auspices   #
# of the IUCr Commission on Journals.                                        #
#                                                                            #
# Full details of the Crystallographic Information File format               #
# are given in the paper "The Crystallographic Information File (CIF):       #
# a New Standard Archive File for Crystallography" by S. R. Hall, F. H.      #
# Allen and I. D. Brown [Acta Cryst. (1991), A47, 655-685].                  #
#                                                                            #
# The current version of the core CIF dictionary is obtainable from          #
# ftp://ftp.iucr.org/pub/cif_core.dic. The current version number is 2.4.    #
#                                                                            #
# Software is freely available for graphical display of the structure(s) in  #
# this CIF.  For information consult the CIF home page http://www.iucr.org/  #
# cif/home.html                                                              #
#                                                                            #
# This file may be used for bona fide research purposes within the           #
# scientific community so long as proper attribution is given to the journal # 
# article from which it was obtained.                                        #
#                                                                            #
##############################################################################
                                             
data_text
_audit_creation_method     ?
_journal_date_recd_electronic     2010-07-18
_journal_date_accepted     2010-07-22
_journal_name_full     'Acta Crystallographica, Section E'
_journal_year     2010
_journal_volume     66
_journal_issue      8
_journal_page_first     o2133
_journal_page_last     o2133
_journal_paper_category     QO
_journal_coeditor_code     GK2297
_publ_contact_author
;
Muhammad Nawaz Tahir
University of Sargodha
Department of Physics
Sargodha
Pakistan
;
_publ_contact_author_email     'dmntahir_uos@yahoo.com'
_publ_contact_author_fax     '0092 48 32 22 121'
_publ_contact_author_phone     '0092 48 92 30 914'
_publ_section_title
;
(2<i>E</i>)-3-(3,4-Dimethoxyphenyl)-1-(2,5-dimethylthiophen-3-yl)prop-2-en-1-one
;
loop_
    _publ_author_name
    _publ_author_address
    'Abdullah M. Asiri'
;
The Center of Excellence for Advanced Materials Research
King Abdul Aziz University
Jeddah 21589
PO Box 80203
Saudi Arabia
Department of Chemistry
Faculty of Science
King Abdul Aziz University
Jeddah 21589
PO Box 80203
Saudi Arabia
;
    'Salman A. Khan'
;
Department of Chemistry
Faculty of Science
King Abdul Aziz University
Jeddah 21589
PO Box 80203
Saudi Arabia
;
    'Tahir, M. Nawaz'
;
Department of Physics
University of Sargodha
Sargodha
Pakistan
;
_publ_section_synopsis     .
data_I
_audit_creation_method     SHELXL-97
_chemical_name_systematic
;
(2<i>E</i>)-3-(3,4-Dimethoxyphenyl)-1-(2,5-dimethylthiophen-3-yl)prop-2-en-1-one
;
_chemical_name_common     ?
_chemical_formula_moiety     'C17 H18 O3 S'
_chemical_formula_sum     'C17 H18 O3 S'
_chemical_formula_iupac     'C17 H18 O3 S'
_chemical_formula_weight     302.37
_symmetry_cell_setting     monoclinic
_symmetry_space_group_name_H-M     'P 21/n'
_symmetry_space_group_name_Hall     '-P 2yn'
loop_
    _symmetry_equiv_pos_site_id
    _symmetry_equiv_pos_as_xyz
    1 x,y,z
    2 1/2-x,1/2+y,1/2-z
    3 -x,-y,-z
    4 1/2+x,1/2-y,1/2+z
_cell_length_a     9.1821(6)
_cell_length_b     8.3529(5)
_cell_length_c     20.3443(13)
_cell_angle_alpha     90
_cell_angle_beta     94.624(4)
_cell_angle_gamma     90
_cell_volume     1555.27(17)
_cell_formula_units_Z     4
_cell_measurement_reflns_used     2182
_cell_measurement_theta_min     2.51
_cell_measurement_theta_max     25.25
_cell_measurement_temperature     296(2)
_exptl_crystal_description     prism
_exptl_crystal_colour     yellow
_exptl_crystal_size_max     0.30
_exptl_crystal_size_mid     0.24
_exptl_crystal_size_min     0.22
_exptl_crystal_density_diffrn     1.291
_exptl_crystal_density_meas     ?
_exptl_crystal_density_method     'not measured'
_exptl_crystal_F_000     640
_exptl_absorpt_coefficient_mu     0.215
_exptl_absorpt_correction_type     multi-scan
_exptl_absorpt_process_details     '(SADABS; Bruker, 2005)'
_exptl_absorpt_correction_T_min     0.868
_exptl_absorpt_correction_T_max     0.965
_exptl_special_details
;
;
_diffrn_ambient_temperature     296(2)
_diffrn_radiation_type     MoK\a
_diffrn_radiation_wavelength     0.71073
_diffrn_radiation_source     'fine-focus sealed tube'
_diffrn_radiation_monochromator     graphite
_diffrn_measurement_device_type     'Bruker KAPPA APEXII CCD'
_diffrn_measurement_method     \w
_diffrn_detector_area_resol_mean     8.10
_diffrn_reflns_number     11371
_diffrn_reflns_av_R_equivalents     0.0247
_diffrn_reflns_av_sigmaI/netI     0.0236
_diffrn_reflns_theta_min     2.51
_diffrn_reflns_theta_max     25.25
_diffrn_reflns_theta_full     25.25
_diffrn_measured_fraction_theta_max     0.996
_diffrn_measured_fraction_theta_full     0.996
_diffrn_reflns_limit_h_min     -10
_diffrn_reflns_limit_h_max     11
_diffrn_reflns_limit_k_min     -9
_diffrn_reflns_limit_k_max     10
_diffrn_reflns_limit_l_min     -24
_diffrn_reflns_limit_l_max     24
_diffrn_standards_number     0
_diffrn_standards_interval_count     0
_diffrn_standards_interval_time     0
_diffrn_standards_decay_%     0
_refine_special_details
;
Refinement of <i>F</i>^2^ against ALL reflections. The weighted <i>R</i>-factor
<i>wR</i> and goodness of fit <i>S</i> are based on <i>F</i>^2^, conventional
<i>R</i>-factors <i>R</i> are based on <i>F</i>, with <i>F</i> set to zero for
negative <i>F</i>^2^. The threshold expression of <i>F</i>^2^ >
\s(<i>F</i>^2^) is used only for calculating <i>R</i>-factors(gt) <i>etc</i>.
and is not relevant to the choice of reflections for refinement.
<i>R</i>-factors based on <i>F</i>^2^ are statistically about twice as large
as those based on <i>F</i>, and <i>R</i>- factors based on ALL data will be
even larger.
;
_reflns_number_total     2791
_reflns_number_gt     2182
_reflns_threshold_expression     I>2\s(I)
_refine_ls_structure_factor_coef     Fsqd
_refine_ls_matrix_type     full
_refine_ls_R_factor_all     0.0509
_refine_ls_R_factor_gt     0.0362
_refine_ls_wR_factor_gt     0.0930
_refine_ls_wR_factor_ref     0.1056
_refine_ls_goodness_of_fit_ref     1.065
_refine_ls_restrained_S_all     1.065
_refine_ls_number_reflns     2791
_refine_ls_number_parameters     191
_refine_ls_number_restraints     0
_refine_ls_hydrogen_treatment     constr
_refine_ls_weighting_scheme     calc
_refine_ls_weighting_details
         'calc w=1/[\s^2^(Fo^2^)+(0.0462P)^2^+0.3740P] where P=(Fo^2^+2Fc^2^)/3'
_atom_sites_solution_hydrogens     geom
_atom_sites_solution_primary     direct
_atom_sites_solution_secondary     difmap
_refine_ls_shift/su_max     0.000
_refine_ls_shift/su_mean     0.000
_refine_diff_density_max     0.154
_refine_diff_density_min     -0.242
loop_
    _atom_type_symbol
    _atom_type_description
    _atom_type_scat_dispersion_real
    _atom_type_scat_dispersion_imag
    _atom_type_scat_source
    'C' 'C' 0.0033 0.0016
                         'International Tables Vol C Tables 4.2.6.8 and 6.1.1.4'
    'H' 'H' 0.0000 0.0000
                         'International Tables Vol C Tables 4.2.6.8 and 6.1.1.4'
    'O' 'O' 0.0106 0.0060
                         'International Tables Vol C Tables 4.2.6.8 and 6.1.1.4'
    'S' 'S' 0.1246 0.1234
                         'International Tables Vol C Tables 4.2.6.8 and 6.1.1.4'
_computing_data_collection     'APEX2 (Bruker, 2009)'
_computing_cell_refinement     'SAINT (Bruker, 2009)'
_computing_data_reduction     'SAINT (Bruker, 2009)'
_computing_structure_solution     'SHELXS97 (Sheldrick, 2008)'
_computing_structure_refinement     'SHELXL97 (Sheldrick, 2008)'
_computing_molecular_graphics
                  'ORTEP-3 for Windows (Farrugia, 1997) and PLATON (Spek, 2009)'
_computing_publication_material
;
WinGX (Farrugia, 1999) and PLATON (Spek, 2009)
;
loop_
    _atom_site_type_symbol
    _atom_site_label
    _atom_site_fract_x
    _atom_site_fract_y
    _atom_site_fract_z
    _atom_site_U_iso_or_equiv
    _atom_site_thermal_displace_type
    _atom_site_calc_flag
    _atom_site_refinement_flags
    _atom_site_occupancy
    S S1 -0.23565(6) 0.41751(7) -0.05399(3) 0.0660(2) Uani . . 1.000
    O O1 0.29637(14) -0.19408(15) 0.29377(6) 0.0576(4) Uani . . 1.000
    O O2 0.54659(15) -0.32480(16) 0.28650(7) 0.0659(5) Uani . . 1.000
    O O3 0.20712(19) 0.1767(2) -0.04839(7) 0.0981(7) Uani . . 1.000
    C C1 0.37251(18) -0.05442(19) 0.12728(8) 0.0467(6) Uani . . 1.000
    C C2 0.29878(18) -0.07466(19) 0.18470(8) 0.0450(5) Uani . . 1.000
    C C3 0.36019(19) -0.16436(19) 0.23649(8) 0.0451(5) Uani . . 1.000
    C C4 0.49784(19) -0.2356(2) 0.23254(9) 0.0490(6) Uani . . 1.000
    C C5 0.57073(19) -0.2145(2) 0.17692(10) 0.0551(6) Uani . . 1.000
    C C6 0.50821(19) -0.1245(2) 0.12462(9) 0.0541(6) Uani . . 1.000
    C C7 0.1508(2) -0.1415(3) 0.29816(9) 0.0614(7) Uani . . 1.000
    C C8 0.6814(3) -0.4081(3) 0.28383(12) 0.0842(9) Uani . . 1.000
    C C9 0.3079(2) 0.0318(2) 0.06976(9) 0.0543(6) Uani . . 1.000
    C C10 0.1823(2) 0.1089(2) 0.06199(8) 0.0518(6) Uani . . 1.000
    C C11 0.1314(2) 0.1829(2) -0.00184(9) 0.0582(7) Uani . . 1.000
    C C12 -0.0124(2) 0.2618(2) -0.00808(8) 0.0512(6) Uani . . 1.000
    C C13 -0.1133(2) 0.2654(3) 0.04167(9) 0.0626(7) Uani . . 1.000
    C C14 -0.2388(2) 0.3431(3) 0.02449(10) 0.0645(7) Uani . . 1.000
    C C15 -0.0661(2) 0.3419(2) -0.06373(9) 0.0534(6) Uani . . 1.000
    C C16 0.00200(19) 0.3678(3) -0.12765(8) 0.0764(9) Uani . . 1.000
    C C17 -0.3685(2) 0.3698(3) 0.06374(9) 0.0992(11) Uani . . 1.000
    H H2 0.20796 -0.02712 0.18767 0.0540 Uiso . . 1.000
    H H5 0.66227 -0.26053 0.17423 0.0661 Uiso . . 1.000
    H H6 0.55856 -0.11126 0.08712 0.0649 Uiso . . 1.000
    H H7A 0.08903 -0.18692 0.26264 0.0921 Uiso . . 1.000
    H H7B 0.14723 -0.02682 0.29529 0.0921 Uiso . . 1.000
    H H7C 0.11750 -0.17510 0.33951 0.0921 Uiso . . 1.000
    H H8A 0.75919 -0.33235 0.28076 0.1263 Uiso . . 1.000
    H H8B 0.67593 -0.47691 0.24591 0.1263 Uiso . . 1.000
    H H8C 0.69998 -0.47129 0.32304 0.1263 Uiso . . 1.000
    H H9 0.36315 0.03252 0.03340 0.0652 Uiso . . 1.000
    H H10 0.12456 0.11680 0.09736 0.0621 Uiso . . 1.000
    H H13 -0.09372 0.21771 0.08274 0.0751 Uiso . . 1.000
    H H16A 0.01848 0.26624 -0.14783 0.1146 Uiso . . 0.800
    H H16B 0.09342 0.42280 -0.11923 0.1146 Uiso . . 0.800
    H H16C -0.06243 0.43103 -0.15670 0.1146 Uiso . . 0.800
    H H17A -0.35355 0.31512 0.10525 0.1488 Uiso . . 1.000
    H H17B -0.45484 0.32891 0.03968 0.1488 Uiso . . 1.000
    H H17C -0.38004 0.48231 0.07136 0.1488 Uiso . . 1.000
    H H16D -0.06913 0.34716 -0.16386 0.1146 Uiso . . 0.200
    H H16E 0.08332 0.29641 -0.13003 0.1146 Uiso . . 0.200
    H H16F 0.03529 0.47650 -0.12987 0.1146 Uiso . . 0.200
loop_
    _atom_site_aniso_label
    _atom_site_aniso_U_11
    _atom_site_aniso_U_22
    _atom_site_aniso_U_33
    _atom_site_aniso_U_12
    _atom_site_aniso_U_13
    _atom_site_aniso_U_23
    S1 0.0546(3) 0.0741(4) 0.0675(3) 0.0037(3) -0.0054(2) -0.0005(3)
    O1 0.0578(8) 0.0640(8) 0.0522(7) 0.0112(6) 0.0117(6) 0.0113(6)
    O2 0.0603(8) 0.0686(9) 0.0679(9) 0.0191(7) -0.0009(7) 0.0068(7)
    O3 0.0874(11) 0.1509(16) 0.0607(9) 0.0547(11) 0.0350(8) 0.0337(10)
    C1 0.0462(10) 0.0443(9) 0.0504(10) -0.0022(7) 0.0085(8) -0.0028(7)
    C2 0.0419(9) 0.0426(9) 0.0512(10) 0.0027(7) 0.0080(7) -0.0023(7)
    C3 0.0468(10) 0.0402(9) 0.0489(9) -0.0008(7) 0.0068(8) -0.0029(7)
    C4 0.0462(10) 0.0434(9) 0.0565(10) 0.0007(8) -0.0014(8) -0.0028(8)
    C5 0.0390(10) 0.0560(11) 0.0706(12) 0.0033(8) 0.0069(9) -0.0077(9)
    C6 0.0475(10) 0.0590(11) 0.0575(11) -0.0019(8) 0.0142(8) -0.0030(9)
    C7 0.0589(12) 0.0756(13) 0.0514(10) 0.0145(10) 0.0152(9) 0.0050(9)
    C8 0.0675(14) 0.0900(17) 0.0931(17) 0.0315(13) -0.0065(12) 0.0054(13)
    C9 0.0573(11) 0.0587(11) 0.0490(10) 0.0026(9) 0.0164(8) 0.0015(8)
    C10 0.0536(11) 0.0596(11) 0.0433(9) 0.0034(9) 0.0117(8) -0.0026(8)
    C11 0.0617(12) 0.0680(12) 0.0466(10) 0.0098(9) 0.0146(9) 0.0029(9)
    C12 0.0527(10) 0.0548(10) 0.0465(10) 0.0003(8) 0.0061(8) -0.0044(8)
    C13 0.0606(12) 0.0760(13) 0.0525(11) 0.0089(10) 0.0131(9) 0.0037(9)
    C14 0.0541(12) 0.0737(13) 0.0666(12) 0.0029(10) 0.0104(9) -0.0047(10)
    C15 0.0549(11) 0.0563(10) 0.0484(10) -0.0049(8) 0.0006(8) -0.0058(8)
    C16 0.0811(16) 0.0956(16) 0.0524(12) 0.0066(13) 0.0046(11) 0.0097(11)
    C17 0.0693(16) 0.134(2) 0.0976(19) 0.0252(16) 0.0270(14) 0.0061(17)
_geom_special_details
;
Bond distances, angles <i>etc</i>. have been calculated using the rounded
fractional coordinates. All su's are estimated from the variances of the
(full) variance-covariance matrix. The cell e.s.d.'s are taken into account in
the estimation of distances, angles and torsion angles
;
loop_
    _geom_bond_atom_site_label_1
    _geom_bond_atom_site_label_2
    _geom_bond_site_symmetry_1
    _geom_bond_site_symmetry_2
    _geom_bond_distance
    _geom_bond_publ_flag
    S1 C14 . . 1.716(2) no
    S1 C15 . . 1.7063(19) no
    O1 C3 . . 1.369(2) no
    O1 C7 . . 1.417(2) no
    O2 C4 . . 1.372(2) no
    O2 C8 . . 1.425(3) no
    O3 C11 . . 1.220(2) no
    C1 C2 . . 1.407(2) no
    C1 C6 . . 1.382(2) no
    C1 C9 . . 1.459(2) no
    C2 C3 . . 1.376(2) no
    C3 C4 . . 1.405(2) no
    C4 C5 . . 1.372(3) no
    C5 C6 . . 1.389(3) no
    C9 C10 . . 1.319(3) no
    C10 C11 . . 1.480(2) no
    C11 C12 . . 1.472(3) no
    C12 C13 . . 1.427(3) no
    C12 C15 . . 1.372(2) no
    C13 C14 . . 1.344(3) no
    C14 C17 . . 1.503(3) no
    C15 C16 . . 1.503(2) no
    C2 H2 . . 0.9300 no
    C5 H5 . . 0.9300 no
    C6 H6 . . 0.9300 no
    C7 H7A . . 0.9600 no
    C7 H7B . . 0.9600 no
    C7 H7C . . 0.9600 no
    C8 H8A . . 0.9600 no
    C8 H8B . . 0.9600 no
    C8 H8C . . 0.9600 no
    C9 H9 . . 0.9300 no
    C10 H10 . . 0.9300 no
    C13 H13 . . 0.9300 no
    C16 H16A . . 0.9600 no
    C16 H16B . . 0.9600 no
    C16 H16C . . 0.9600 no
    C16 H16D . . 0.9600 no
    C16 H16E . . 0.9600 no
    C16 H16F . . 0.9600 no
    C17 H17A . . 0.9600 no
    C17 H17B . . 0.9600 no
    C17 H17C . . 0.9600 no
loop_
    _geom_contact_atom_site_label_1
    _geom_contact_atom_site_label_2
    _geom_contact_distance
    _geom_contact_site_symmetry_1
    _geom_contact_site_symmetry_2
    _geom_contact_publ_flag
    S1 C1 3.5635(17) . 3_555 no
    S1 C11 3.6293(18) . 3_565 no
    S1 C12 3.6734(18) . 3_565 no
    S1 C7 3.624(2) . 4_454 no
    O1 O2 2.5588(19) . . no
    O1 C2 3.335(2) . 2_545 no
    O1 C10 3.356(2) . 2_545 no
    O2 O1 2.5588(19) . . no
    O3 C6 3.175(2) . 3_655 no
    O3 C16 2.865(3) . . no
    O1 H16C 2.7000 . 4_555 no
    O1 H10 2.7700 . 2_545 no
    O1 H2 2.8100 . 2_545 no
    O2 H13 2.6800 . 2_545 no
    O2 H7B 2.8800 . 2_545 no
    O3 H9 2.4300 . . no
    O3 H16B 2.6700 . . no
    O3 H16E 2.1800 . . no
    O3 H16A 2.6600 . . no
    O3 H6 2.4100 . 3_655 no
    C1 S1 3.5635(17) . 3_555 no
    C2 O1 3.335(2) . 2_555 no
    C5 C8 3.475(3) . 2_655 no
    C6 O3 3.175(2) . 3_655 no
    C7 S1 3.624(2) . 4_555 no
    C8 C5 3.475(3) . 2_645 no
    C10 C12 3.598(2) . 3_555 no
    C10 O1 3.356(2) . 2_555 no
    C11 S1 3.6293(18) . 3_565 no
    C12 C10 3.598(2) . 3_555 no
    C12 S1 3.6734(18) . 3_565 no
    C16 O3 2.865(3) . . no
    C2 H7B 2.7700 . . no
    C2 H10 2.8000 . . no
    C2 H7A 2.7600 . . no
    C3 H7B 3.1000 . 2_545 no
    C3 H16C 2.9600 . 4_555 no
    C4 H7B 2.8100 . 2_545 no
    C5 H8C 2.9300 . 2_655 no
    C5 H8A 2.8000 . . no
    C5 H8B 2.7400 . . no
    C6 H8C 3.0800 . 2_655 no
    C7 H2 2.5400 . . no
    C8 H13 3.0800 . 2_545 no
    C8 H5 2.5400 . . no
    C10 H13 2.7600 . . no
    C10 H2 2.7900 . . no
    C11 H16E 2.7800 . . no
    C13 H10 2.6800 . . no
    C13 H16F 2.8600 . 3_565 no
    C13 H16B 3.0400 . 3_565 no
    C14 H16B 2.9800 . 3_565 no
    H2 C7 2.5400 . . no
    H2 C10 2.7900 . . no
    H2 H7A 2.3600 . . no
    H2 H7B 2.3000 . . no
    H2 H10 2.2800 . . no
    H2 O1 2.8100 . 2_555 no
    H5 C8 2.5400 . . no
    H5 H8A 2.3500 . . no
    H5 H8B 2.3200 . . no
    H5 H16E 2.5900 . 3_655 no
    H6 H9 2.3500 . . no
    H6 O3 2.4100 . 3_655 no
    H7A C2 2.7600 . . no
    H7A H2 2.3600 . . no
    H7A H16A 2.5500 . 3_555 no
    H7A H16D 2.4100 . 3_555 no
    H7B C2 2.7700 . . no
    H7B H2 2.3000 . . no
    H7B O2 2.8800 . 2_555 no
    H7B C3 3.1000 . 2_555 no
    H7B C4 2.8100 . 2_555 no
    H8A C5 2.8000 . . no
    H8A H5 2.3500 . . no
    H8B C5 2.7400 . . no
    H8B H5 2.3200 . . no
    H8C C5 2.9300 . 2_645 no
    H8C C6 3.0800 . 2_645 no
    H9 O3 2.4300 . . no
    H9 H6 2.3500 . . no
    H10 C2 2.8000 . . no
    H10 C13 2.6800 . . no
    H10 H2 2.2800 . . no
    H10 H13 2.1700 . . no
    H10 O1 2.7700 . 2_555 no
    H13 C10 2.7600 . . no
    H13 H10 2.1700 . . no
    H13 H17A 2.6000 . . no
    H13 O2 2.6800 . 2_555 no
    H13 C8 3.0800 . 2_555 no
    H16A O3 2.6600 . . no
    H16A H7A 2.5500 . 3_555 no
    H16B O3 2.6700 . . no
    H16B C13 3.0400 . 3_565 no
    H16B C14 2.9800 . 3_565 no
    H16C O1 2.7000 . 4_454 no
    H16C C3 2.9600 . 4_454 no
    H16D H7A 2.4100 . 3_555 no
    H16E C11 2.7800 . . no
    H16E O3 2.1800 . . no
    H16E H5 2.5900 . 3_655 no
    H16F C13 2.8600 . 3_565 no
    H17A H13 2.6000 . . no
loop_
    _geom_angle_atom_site_label_1
    _geom_angle_atom_site_label_2
    _geom_angle_atom_site_label_3
    _geom_angle_site_symmetry_1
    _geom_angle_site_symmetry_2
    _geom_angle_site_symmetry_3
    _geom_angle
    _geom_angle_publ_flag
    C14 S1 C15 . . . 93.32(9) no
    C3 O1 C7 . . . 117.93(14) no
    C4 O2 C8 . . . 117.60(16) no
    C2 C1 C6 . . . 118.52(15) no
    C2 C1 C9 . . . 122.25(15) no
    C6 C1 C9 . . . 119.17(15) no
    C1 C2 C3 . . . 120.42(15) no
    O1 C3 C2 . . . 125.00(15) no
    O1 C3 C4 . . . 114.88(15) no
    C2 C3 C4 . . . 120.12(16) no
    O2 C4 C3 . . . 114.92(15) no
    O2 C4 C5 . . . 125.49(16) no
    C3 C4 C5 . . . 119.59(16) no
    C4 C5 C6 . . . 120.17(16) no
    C1 C6 C5 . . . 121.18(16) no
    C1 C9 C10 . . . 129.21(17) no
    C9 C10 C11 . . . 121.36(16) no
    O3 C11 C10 . . . 120.27(17) no
    O3 C11 C12 . . . 121.02(17) no
    C10 C11 C12 . . . 118.71(15) no
    C11 C12 C13 . . . 125.28(16) no
    C11 C12 C15 . . . 123.34(16) no
    C13 C12 C15 . . . 111.37(17) no
    C12 C13 C14 . . . 114.71(18) no
    S1 C14 C13 . . . 109.79(15) no
    S1 C14 C17 . . . 120.94(15) no
    C13 C14 C17 . . . 129.27(19) no
    S1 C15 C12 . . . 110.81(14) no
    S1 C15 C16 . . . 119.62(14) no
    C12 C15 C16 . . . 129.57(17) no
    C1 C2 H2 . . . 120.00 no
    C3 C2 H2 . . . 120.00 no
    C4 C5 H5 . . . 120.00 no
    C6 C5 H5 . . . 120.00 no
    C1 C6 H6 . . . 119.00 no
    C5 C6 H6 . . . 119.00 no
    O1 C7 H7A . . . 109.00 no
    O1 C7 H7B . . . 109.00 no
    O1 C7 H7C . . . 109.00 no
    H7A C7 H7B . . . 109.00 no
    H7A C7 H7C . . . 109.00 no
    H7B C7 H7C . . . 109.00 no
    O2 C8 H8A . . . 110.00 no
    O2 C8 H8B . . . 109.00 no
    O2 C8 H8C . . . 109.00 no
    H8A C8 H8B . . . 109.00 no
    H8A C8 H8C . . . 109.00 no
    H8B C8 H8C . . . 109.00 no
    C1 C9 H9 . . . 115.00 no
    C10 C9 H9 . . . 115.00 no
    C9 C10 H10 . . . 119.00 no
    C11 C10 H10 . . . 119.00 no
    C12 C13 H13 . . . 123.00 no
    C14 C13 H13 . . . 123.00 no
    C15 C16 H16A . . . 109.00 no
    C15 C16 H16B . . . 109.00 no
    C15 C16 H16C . . . 109.00 no
    C15 C16 H16D . . . 109.00 no
    C15 C16 H16E . . . 109.00 no
    C15 C16 H16F . . . 109.00 no
    H16A C16 H16B . . . 109.00 no
    H16A C16 H16C . . . 109.00 no
    H16B C16 H16C . . . 109.00 no
    H16D C16 H16E . . . 109.00 no
    H16D C16 H16F . . . 109.00 no
    H16E C16 H16F . . . 109.00 no
    C14 C17 H17A . . . 109.00 no
    C14 C17 H17B . . . 109.00 no
    C14 C17 H17C . . . 109.00 no
    H17A C17 H17B . . . 109.00 no
    H17A C17 H17C . . . 109.00 no
    H17B C17 H17C . . . 109.00 no
loop_
    _geom_torsion_atom_site_label_1
    _geom_torsion_atom_site_label_2
    _geom_torsion_atom_site_label_3
    _geom_torsion_atom_site_label_4
    _geom_torsion_site_symmetry_1
    _geom_torsion_site_symmetry_2
    _geom_torsion_site_symmetry_3
    _geom_torsion_site_symmetry_4
    _geom_torsion
    _geom_torsion_publ_flag
    C15 S1 C14 C13 . . . . 0.60(19) no
    C15 S1 C14 C17 . . . . -179.89(19) no
    C14 S1 C15 C12 . . . . -0.23(15) no
    C14 S1 C15 C16 . . . . 179.43(17) no
    C7 O1 C3 C2 . . . . 6.1(2) no
    C7 O1 C3 C4 . . . . -172.97(16) no
    C8 O2 C4 C3 . . . . 176.26(17) no
    C8 O2 C4 C5 . . . . -2.7(3) no
    C6 C1 C2 C3 . . . . -0.9(2) no
    C9 C1 C2 C3 . . . . 176.38(16) no
    C2 C1 C6 C5 . . . . 0.7(2) no
    C9 C1 C6 C5 . . . . -176.74(16) no
    C2 C1 C9 C10 . . . . 3.9(3) no
    C6 C1 C9 C10 . . . . -178.80(18) no
    C1 C2 C3 O1 . . . . -178.57(15) no
    C1 C2 C3 C4 . . . . 0.5(2) no
    O1 C3 C4 O2 . . . . 0.4(2) no
    O1 C3 C4 C5 . . . . 179.43(15) no
    C2 C3 C4 O2 . . . . -178.71(15) no
    C2 C3 C4 C5 . . . . 0.3(3) no
    O2 C4 C5 C6 . . . . 178.31(16) no
    C3 C4 C5 C6 . . . . -0.6(3) no
    C4 C5 C6 C1 . . . . 0.1(3) no
    C1 C9 C10 C11 . . . . -176.81(16) no
    C9 C10 C11 O3 . . . . -1.6(3) no
    C9 C10 C11 C12 . . . . 177.63(16) no
    O3 C11 C12 C13 . . . . 175.23(19) no
    O3 C11 C12 C15 . . . . -4.6(3) no
    C10 C11 C12 C13 . . . . -4.0(3) no
    C10 C11 C12 C15 . . . . 176.11(16) no
    C11 C12 C13 C14 . . . . -179.21(19) no
    C15 C12 C13 C14 . . . . 0.7(3) no
    C11 C12 C15 S1 . . . . 179.70(14) no
    C11 C12 C15 C16 . . . . 0.1(3) no
    C13 C12 C15 S1 . . . . -0.2(2) no
    C13 C12 C15 C16 . . . . -179.81(19) no
    C12 C13 C14 S1 . . . . -0.8(3) no
    C12 C13 C14 C17 . . . . 179.7(2) no
loop_
    _geom_hbond_atom_site_label_D
    _geom_hbond_atom_site_label_H
    _geom_hbond_atom_site_label_A
    _geom_hbond_site_symmetry_A
    _geom_hbond_distance_DH
    _geom_hbond_distance_HA
    _geom_hbond_distance_DA
    _geom_hbond_angle_DHA
    _geom_hbond_publ_flag
    C6 H6 O3 3_655 0.93 2.41 3.175(2) 139 yes
