# Supplementary material for: (2E)-3-(3,4-Dimeth­oxy­phen­yl)-1-(2,5-dimethyl­thio­phen-3-yl)prop-2-en-1-one
Source: Acta Crystallogr Sect E Struct Rep Online. 2010 Jul 31;66(Pt 8):o2133. doi: 10.1107/S1600536810029272 (PMC3007254; doi:10.1107/S1600536810029272)
Supplement: Supplementary file 2 [file e-66-o2133-Isup2.hkl]

#
# h,k,l, Fc-squared, Fo-squared, sigma(Fo-squared) and status flag
#
data_I
_shelx_title ' ASR10_0m in P2(1)/n'
_shelx_refln_list_code          4
_shelx_F_calc_maximum       81.70
_exptl_crystal_F_000       640.00
_reflns_d_resolution_high  0.8331
 
loop_
 _symmetry_equiv_pos_as_xyz
 'x, y, z'
 '-x+1/2, y+1/2, -z+1/2'
 '-x, -y, -z'
 'x-1/2, -y-1/2, z-1/2'
 
_cell_length_a     9.1821
_cell_length_b     8.3529
_cell_length_c    20.3443
_cell_angle_alpha  90.000
_cell_angle_beta   94.624
_cell_angle_gamma  90.000
 
_shelx_F_squared_multiplier     1.000
 
loop_
 _refln_index_h
 _refln_index_k
 _refln_index_l
 _refln_F_squared_calc
 _refln_F_squared_meas
 _refln_F_squared_sigma
 _refln_observed_status
   2   0   0     3352.68     3247.14     52.98 o
   4   0   0     1302.60     1230.39     22.16 o
   6   0   0       98.82      127.16      7.55 o
   8   0   0      168.69      176.53      5.09 o
  10   0   0        1.37       -1.47      3.07 o
   1   1   0     1053.59     1069.68     12.52 o
   2   1   0       37.84       35.06      1.02 o
   3   1   0      364.94      373.75      6.62 o
   4   1   0     3845.11     4171.88     68.84 o
   5   1   0      327.89      327.10      6.26 o
   6   1   0      205.47      225.57      5.12 o
   7   1   0      147.63      144.18      4.10 o
   8   1   0        0.25       -1.68      1.56 o
   9   1   0      212.63      218.60      5.72 o
  10   1   0        2.97       -2.35      2.36 o
   0   2   0     6149.29     6139.73    144.52 o
   1   2   0     1963.74     1925.35     22.67 o
   2   2   0     5197.12     5106.38     68.28 o
   3   2   0      740.05      691.15      7.93 o
   4   2   0       23.68       36.02      2.94 o
   5   2   0      966.93     1027.98     19.07 o
   6   2   0        1.58       -1.06      1.54 o
   7   2   0      335.51      316.45      6.87 o
   8   2   0        7.97        3.06      1.65 o
   9   2   0       14.66       20.89      2.28 o
  10   2   0        2.91        5.29      2.66 o
   1   3   0        4.14        8.76      0.63 o
   2   3   0      400.31      446.61      4.85 o
   3   3   0     1181.28     1206.37     13.08 o
   4   3   0      525.54      535.46      7.21 o
   5   3   0       16.32       16.81      1.44 o
   6   3   0      267.97      262.94      5.75 o
   7   3   0        1.27        1.49      1.25 o
   8   3   0       36.82       29.68      2.22 o
   9   3   0        8.53        4.50      1.96 o
  10   3   0       16.68       14.59      2.42 o
   0   4   0     1728.00     1703.44     42.98 o
   1   4   0      118.44       90.25      1.74 o
   2   4   0      516.83      557.91      6.12 o
   3   4   0      536.68      541.70      6.70 o
   4   4   0       41.43       41.45      1.59 o
   5   4   0      131.58      130.11      2.26 o
   6   4   0        3.08        1.07      1.00 o
   7   4   0        0.38       -1.66      1.11 o
   8   4   0        1.46        0.72      1.26 o
   9   4   0       24.92       25.40      2.79 o
  10   4   0       19.92       31.33      4.87 o
   1   5   0        6.83        7.67      0.81 o
   2   5   0      112.73      111.88      1.91 o
   3   5   0      150.34      139.04      2.38 o
   4   5   0      204.63      208.56      3.82 o
   5   5   0        0.33       -1.06      0.71 o
   6   5   0        4.82        3.00      1.25 o
   7   5   0        5.21        2.96      1.40 o
   8   5   0        7.30        6.56      1.70 o
   9   5   0       39.76       46.00      3.05 o
   0   6   0       44.10       39.24      4.61 o
   1   6   0       31.67       36.18      1.71 o
   2   6   0       97.10       94.48      2.44 o
   3   6   0        2.85        2.43      0.85 o
   4   6   0      258.36      261.68      5.10 o
   5   6   0        0.25       -1.35      0.93 o
   6   6   0        0.40        1.97      1.61 o
   7   6   0        0.07       -2.14      1.42 o
   8   6   0       26.56       32.07      3.07 o
   1   7   0       55.55       52.90      2.55 o
   2   7   0       30.69       33.15      1.36 o
   3   7   0       52.20       54.24      2.43 o
   4   7   0       26.39       19.71      1.78 o
   5   7   0       25.01       23.08      1.90 o
   6   7   0       31.04       30.94      2.76 o
   7   7   0       19.08       22.31      2.74 o
   0   8   0       46.85       36.74      2.09 o
   1   8   0       23.16       24.14      3.28 o
   2   8   0      159.11      150.73     10.53 o
   3   8   0        6.41        2.49      1.28 o
   4   8   0       18.67       18.44      1.88 o
   5   8   0        0.05        0.09      1.33 o
   6   8   0       45.84       48.58      3.43 o
   1   9   0        6.41        2.87      2.63 o
   2   9   0       14.79       10.69      3.09 o
   3   9   0      117.61      118.77      6.78 o
   4   9   0       13.79       12.84      3.13 o
   0  10   0       10.77        9.89      4.81 o
 -11   0   1        2.29        0.87      4.34 o
  -9   0   1      120.59      133.62      8.42 o
  -7   0   1      564.59      552.47     11.71 o
  -5   0   1        4.34       -0.27      1.60 o
  -3   0   1     2296.01     2179.88     47.46 o
   1   0   1      290.93      244.70      3.70 o
   3   0   1     1087.64     1097.63     17.70 o
   5   0   1     2438.62     2579.94     45.20 o
   7   0   1      119.63      125.72      5.75 o
   9   0   1       51.35       58.09      6.42 o
 -10   1   1       24.11       23.37      4.81 o
  -9   1   1       85.65       81.71      7.08 o
  -8   1   1       86.07      113.29      5.69 o
  -7   1   1      357.35      347.13      7.17 o
  -6   1   1      263.37      258.48      7.09 o
  -5   1   1     1595.00     1685.50     29.66 o
  -4   1   1       57.64       51.58      2.59 o
  -3   1   1       36.73       47.14      1.42 o
  -2   1   1     1370.36     1430.76     16.90 o
   1   1   1     2136.49     2194.26     22.97 o
   2   1   1     3413.84     3387.11     35.51 o
   3   1   1       43.84       61.20      1.42 o
   4   1   1     2814.48     2973.16     41.66 o
   5   1   1       38.38       33.08      2.16 o
   6   1   1     1532.81     1539.64     23.08 o
   7   1   1      103.64      103.86      4.75 o
   8   1   1      281.04      262.58      6.09 o
   9   1   1       56.09       59.68      3.15 o
  10   1   1      124.01      136.11     11.46 o
 -10   2   1       46.27       45.47      4.43 o
  -9   2   1       22.29       15.55      2.15 o
  -8   2   1       21.99       24.84      4.85 o
  -7   2   1       64.91       61.59      3.09 o
  -6   2   1      442.43      441.03     10.11 o
  -5   2   1      113.39      110.93      3.99 o
  -4   2   1     2414.83     2553.02     34.92 o
  -3   2   1      755.00      806.43      8.28 o
  -2   2   1      323.46      321.46      3.28 o
  -1   2   1      986.88      981.78      8.92 o
   0   2   1      826.69      807.63      8.15 o
   1   2   1     4754.21     4682.31     65.28 o
   2   2   1     2709.90     2702.40     27.95 o
   3   2   1        4.60        1.06      0.51 o
   4   2   1        5.37        6.99      1.52 o
   5   2   1      328.19      338.35      6.53 o
   6   2   1        0.02       -0.73      1.18 o
   7   2   1       11.29        6.30      1.47 o
   8   2   1      208.94      195.22      6.34 o
   9   2   1        2.15        0.30      1.50 o
  10   2   1        2.61        4.90      2.60 o
 -10   3   1        0.53       -2.67      1.78 o
  -9   3   1       21.31       16.96      2.02 o
  -8   3   1        5.71        2.46      1.58 o
  -7   3   1      186.38      183.45      4.74 o
  -6   3   1       23.66       23.86      1.93 o
  -5   3   1      411.84      385.95      6.85 o
  -4   3   1        3.86        4.76      0.76 o
  -3   3   1     2333.70     2383.82     37.81 o
  -2   3   1       65.72       62.88      1.06 o
  -1   3   1      407.50      409.44      4.92 o
   0   3   1      432.02      415.44      9.93 o
   1   3   1     3152.96     3214.61     37.78 o
   2   3   1      159.28      162.28      3.36 o
   3   3   1      356.88      345.28      4.17 o
   4   3   1        2.77        1.36      0.53 o
   5   3   1      352.76      315.09      6.36 o
   6   3   1      222.41      201.44      8.79 o
   7   3   1      387.58      360.72      7.68 o
   8   3   1        1.95       -2.64      3.95 o
   9   3   1       57.38       76.46      4.20 o
  10   3   1        9.19        8.90      2.22 o
 -10   4   1        5.71        8.45      2.35 o
  -9   4   1       10.55        8.86      2.23 o
  -8   4   1       43.17       40.86      2.42 o
  -7   4   1      281.39      253.17      5.34 o
  -6   4   1       10.19        6.93      1.27 o
  -5   4   1       19.93       13.59      0.85 o
  -4   4   1        5.78        8.94      1.33 o
  -3   4   1       77.31       73.10      1.55 o
  -2   4   1      434.57      446.18      5.06 o
  -1   4   1       62.77       60.64      1.62 o
   0   4   1      791.14      736.92     14.17 o
   1   4   1      149.97      130.11      2.29 o
   2   4   1      920.19      929.82     13.37 o
   3   4   1      431.46      463.20      7.26 o
   4   4   1        3.45        2.39      0.69 o
   5   4   1      137.68      137.87      2.93 o
   6   4   1       44.50       40.64      1.98 o
   7   4   1       68.10       56.26      2.58 o
   8   4   1        5.67        7.48      2.65 o
   9   4   1        8.45        6.77      3.13 o
  10   4   1        5.95        9.14      2.34 o
  -9   5   1       17.40       19.73      2.69 o
  -8   5   1        2.48        4.03      1.48 o
  -7   5   1        0.18       -0.60      1.16 o
  -6   5   1      175.76      162.70      4.08 o
  -5   5   1       42.10       40.84      1.77 o
  -4   5   1       75.04       67.81      2.07 o
  -3   5   1       36.54       31.69      1.54 o
  -2   5   1      445.22      453.29      5.28 o
  -1   5   1      463.73      470.69      9.35 o
   0   5   1      211.96      218.55      3.87 o
   1   5   1       17.77       15.36      1.19 o
   2   5   1      160.74      159.49      5.66 o
   3   5   1        0.24       -0.66      0.44 o
   4   5   1       52.26       45.31      1.71 o
   5   5   1        6.67       10.23      1.10 o
   6   5   1       79.31       72.29      2.86 o
   7   5   1       27.12       28.06      2.12 o
   8   5   1       81.28       86.50      3.47 o
   9   5   1        5.56        5.39      1.82 o
  -8   6   1        0.05       -1.13      1.64 o
  -7   6   1        0.02       -0.98      1.53 o
  -6   6   1       68.07       73.63      3.70 o
  -5   6   1      255.79      263.13      5.76 o
  -4   6   1       41.94       40.86      2.23 o
  -3   6   1       66.42       60.53      2.15 o
  -2   6   1        7.14        4.71      0.67 o
  -1   6   1        0.11       -1.45      0.97 o
   0   6   1      144.21      155.86      3.04 o
   1   6   1        0.97        1.18      0.75 o
   2   6   1        5.01        3.48      1.02 o
   3   6   1       32.55       26.46      1.85 o
   4   6   1        0.37       -1.65      1.10 o
   5   6   1       44.76       42.73      2.08 o
   6   6   1       14.72        8.16      1.82 o
   7   6   1        3.45        1.80      1.70 o
   8   6   1        4.03        4.59      2.54 o
  -7   7   1        4.77        5.01      2.46 o
  -6   7   1        4.45       -0.55      1.85 o
  -5   7   1       19.78       13.46      1.67 o
  -4   7   1        1.28        1.64      1.55 o
  -3   7   1        0.50        0.03      1.15 o
  -2   7   1        5.90        7.32      0.82 o
  -1   7   1       37.81       32.74      2.96 o
   0   7   1        5.64        5.61      1.58 o
   1   7   1       65.51       63.93      2.10 o
   2   7   1       91.47       84.72      5.35 o
   3   7   1       84.86       85.73      3.89 o
   4   7   1      344.03      366.23      6.81 o
   5   7   1       17.55       11.76      1.62 o
   6   7   1       14.62       15.63      3.34 o
   7   7   1        6.30        6.13      2.00 o
  -6   8   1        1.37        3.84      1.83 o
  -5   8   1        0.14        0.05      1.37 o
  -4   8   1        0.32       -1.15      1.81 o
  -3   8   1       14.52       11.55      1.67 o
  -2   8   1       54.80       49.09      2.39 o
  -1   8   1       29.06       31.51      2.02 o
   0   8   1        1.13        0.00      1.08 o
   1   8   1       57.48       53.12      4.44 o
   2   8   1       46.73       47.53      4.34 o
   3   8   1       11.11       13.42      1.57 o
   4   8   1      124.37      127.08      3.84 o
   5   8   1        6.65        3.23      2.26 o
   6   8   1       14.19       17.04      2.48 o
  -4   9   1       12.40        9.00      2.99 o
  -3   9   1      131.54      149.02      7.05 o
  -2   9   1       48.29       42.22      4.43 o
  -1   9   1       28.54       30.54      4.68 o
   0   9   1        0.00       -1.45      1.18 o
   1   9   1        4.69        5.69      2.74 o
   2   9   1       63.42       62.53      5.68 o
   3   9   1        0.37       -1.82      2.59 o
   4   9   1        4.69        2.72      2.11 o
   0  10   1        1.06       -0.34      7.69 o
 -10   0   2       15.37       16.38      4.41 o
  -8   0   2      150.17      167.89      5.26 o
  -6   0   2      230.96      206.15      8.56 o
  -4   0   2     1293.23     1484.93     36.63 o
  -2   0   2     5043.11     4807.93    110.29 o
   2   0   2     1312.17     1306.42     16.09 o
   4   0   2        0.87       -0.41      0.74 o
   6   0   2     1453.80     1570.11     28.57 o
   8   0   2      503.08      488.33     10.62 o
  10   0   2        4.14        9.22      4.01 o
 -10   1   2       31.59       29.05      7.52 o
  -9   1   2       24.82       28.14      2.40 o
  -8   1   2      156.84      158.80      4.75 o
  -7   1   2      150.87      136.91      5.43 o
  -6   1   2       98.45       89.25      2.49 o
  -5   1   2     1351.46     1434.25     25.67 o
  -4   1   2     1731.09     1792.84     30.82 o
  -3   1   2       53.29       49.22      1.43 o
  -2   1   2     2988.45     2860.74     29.61 o
  -1   1   2       19.61       18.16      0.38 o
   0   1   2     1107.31     1114.91      8.48 o
   1   1   2      153.55      170.21      1.64 o
   2   1   2      230.78      240.72      2.91 o
   3   1   2      429.58      423.51      4.80 o
   4   1   2      567.73      536.99      8.82 o
   5   1   2      407.49      403.96      8.07 o
   6   1   2        0.74       -3.03      2.02 o
   7   1   2       25.70       26.53      2.03 o
   8   1   2       13.89       15.60      1.85 o
   9   1   2        5.93        7.81      1.60 o
  10   1   2       43.78       42.61      4.44 o
 -10   2   2        2.18        2.06      1.99 o
  -9   2   2        6.15       13.11      2.42 o
  -8   2   2       17.44       13.13      2.84 o
  -7   2   2       17.44       13.01      2.34 o
  -6   2   2       21.05       23.58      2.43 o
  -5   2   2        2.29        4.41      1.00 o
  -4   2   2      470.52      495.96      8.02 o
  -3   2   2      568.38      554.50      5.96 o
  -2   2   2      554.25      580.04      4.93 o
  -1   2   2     4821.06     4721.14     78.70 o
   0   2   2      327.56      295.90      3.07 o
   2   2   2      265.31      279.42      3.29 o
   3   2   2      299.81      328.08      4.37 o
   4   2   2      110.09      102.67      2.91 o
   5   2   2      256.73      260.03      5.45 o
   6   2   2        1.74        1.73      1.15 o
   7   2   2       27.08       29.15      2.19 o
   8   2   2        3.32       -1.59      1.56 o
   9   2   2       87.10      102.68      4.12 o
  10   2   2       28.05       29.56      3.72 o
 -10   3   2        1.41        0.19      1.91 o
  -9   3   2       53.29       37.56      2.59 o
  -8   3   2      485.83      503.62     11.37 o
  -7   3   2       19.37       16.73      1.87 o
  -6   3   2      370.70      351.23      6.84 o
  -5   3   2        1.63        0.19      0.89 o
  -4   3   2      204.42      178.66      3.03 o
  -3   3   2     2607.08     2882.85     25.80 o
  -2   3   2       23.99       27.55      0.83 o
  -1   3   2      661.53      674.47      6.98 o
   0   3   2     1271.96     1227.31     12.46 o
   1   3   2     1411.01     1448.99     14.46 o
   2   3   2      326.38      292.97      3.44 o
   3   3   2      993.79     1104.01     15.15 o
   4   3   2      473.72      424.50      7.50 o
   5   3   2      308.20      327.24      6.52 o
   6   3   2        0.25       -1.62      1.08 o
   7   3   2      122.88      115.85      4.18 o
   8   3   2        0.72       -1.32      1.48 o
   9   3   2        0.91       -0.08      1.80 o
  10   3   2        8.60       10.83      2.24 o
 -10   4   2        0.75        1.75      2.14 o
  -9   4   2      129.06      120.26      4.86 o
  -8   4   2        0.11       -1.81      1.21 o
  -7   4   2        1.33        0.25      1.32 o
  -6   4   2      135.43      111.30      3.37 o
  -5   4   2       79.94       70.53      2.18 o
  -4   4   2      178.26      171.28      4.75 o
  -3   4   2        1.12        0.73      0.51 o
  -2   4   2        1.72        1.22      0.46 o
  -1   4   2        8.79       15.83      0.62 o
   0   4   2       78.80       82.07      1.61 o
   1   4   2      172.90      181.90      2.94 o
   2   4   2      395.05      398.30      4.37 o
   3   4   2     2511.48     2505.79     34.71 o
   4   4   2      186.13      178.84      3.67 o
   5   4   2      271.94      268.32      3.76 o
   6   4   2       99.86       93.47      3.13 o
   7   4   2       29.26       30.01      1.97 o
   8   4   2        5.46        6.78      1.84 o
   9   4   2       16.13       18.22      2.50 o
  -9   5   2       81.61       75.05      4.29 o
  -8   5   2       15.91       21.16      3.20 o
  -7   5   2       58.65       66.89      3.37 o
  -6   5   2      105.48       93.68      3.42 o
  -5   5   2       68.66       64.45      2.82 o
  -4   5   2       10.65       10.42      0.95 o
  -3   5   2      451.86      449.86      5.92 o
  -2   5   2      667.45      706.65      7.15 o
  -1   5   2        0.04        1.25      0.70 o
   0   5   2      150.74      135.74      3.66 o
   1   5   2       12.95       15.56      0.99 o
   2   5   2        5.66        8.53      1.17 o
   3   5   2        0.08       -0.05      0.37 o
   4   5   2       48.13       42.40      1.70 o
   5   5   2       14.77       11.30      1.67 o
   6   5   2        1.23       -0.60      1.14 o
   7   5   2       12.54        9.84      1.60 o
   8   5   2        3.99        4.04      1.70 o
   9   5   2        0.19       -0.01      1.64 o
  -8   6   2       27.24       30.41      2.91 o
  -7   6   2        4.25        5.93      1.86 o
  -6   6   2        0.98        0.02      1.06 o
  -5   6   2      152.19      159.81      5.71 o
  -4   6   2        0.01       -1.05      1.05 o
  -3   6   2       15.06       15.28      1.18 o
  -2   6   2       27.21       26.05      1.01 o
  -1   6   2      110.67      103.67      4.19 o
   0   6   2      154.80      150.68      3.27 o
   1   6   2        0.03       -1.00      1.24 o
   2   6   2        7.63        7.71      1.16 o
   3   6   2        6.43        6.56      1.42 o
   4   6   2       30.39       31.99      1.50 o
   5   6   2       82.68       79.50      2.46 o
   6   6   2       35.35       38.99      2.91 o
   7   6   2        4.47        4.67      1.80 o
   8   6   2       27.81       29.60      3.00 o
  -7   7   2        0.41        1.58      1.75 o
  -6   7   2        0.55        1.32      1.60 o
  -5   7   2       12.36        9.62      1.66 o
  -4   7   2        3.13        2.02      1.37 o
  -3   7   2       79.42       80.56      3.08 o
  -2   7   2        7.15        6.41      0.75 o
  -1   7   2        0.01       -0.96      0.65 o
   0   7   2       26.55       26.43      1.47 o
   1   7   2       45.80       47.19      2.28 o
   2   7   2        1.73       -1.98      1.58 o
   3   7   2       21.86       21.09      1.69 o
   4   7   2      359.45      380.23      9.81 o
   5   7   2       75.69       80.21      4.49 o
   6   7   2        0.54       -0.06      1.54 o
   7   7   2       26.52       32.55      3.07 o
  -6   8   2        0.16       -2.47      1.65 o
  -5   8   2        8.16        5.37      1.54 o
  -4   8   2        5.41        4.99      1.52 o
  -3   8   2       30.63       33.68      2.54 o
  -2   8   2       22.84       17.12      1.36 o
  -1   8   2        1.52        3.62      1.34 o
   0   8   2       13.86       15.70      2.05 o
   1   8   2        1.46        1.07      1.34 o
   2   8   2        4.75        4.91      2.55 o
   3   8   2      137.37      142.62      3.87 o
   4   8   2        7.84        8.33      2.23 o
   5   8   2       58.09       63.94      3.73 o
   6   8   2        6.35        6.88      2.70 o
  -4   9   2       17.98       18.54      2.22 o
  -3   9   2       13.36       12.91      3.29 o
  -2   9   2       25.94       29.37      2.34 o
  -1   9   2        0.04       -0.47      1.30 o
   0   9   2        8.36        8.36      1.59 o
   1   9   2        9.39        9.81      3.14 o
   2   9   2       66.16       58.12      4.97 o
   3   9   2       21.00       16.73      3.42 o
   4   9   2        9.99        9.93      2.44 o
 -11   0   3       60.50       86.56      8.96 o
  -9   0   3       69.56       75.20      7.09 o
  -7   0   3       35.58       42.51      4.95 o
  -5   0   3     1245.66     1269.29     32.55 o
  -3   0   3     2960.33     2902.69     48.09 o
   1   0   3     3253.76     3217.42     37.01 o
   3   0   3       99.23      117.51      2.17 o
   5   0   3     1090.91     1087.21     20.13 o
   7   0   3        2.10        1.68      0.97 o
   9   0   3      114.96      113.43      7.89 o
 -10   1   3        9.10        8.35      3.44 o
  -9   1   3        0.56       -1.47      1.39 o
  -8   1   3        4.66        1.60      1.93 o
  -7   1   3        7.13        1.44      1.96 o
  -6   1   3      224.55      227.60      7.65 o
  -5   1   3       91.81       90.79      4.65 o
  -4   1   3      206.49      215.71      5.41 o
  -3   1   3       20.36       27.24      1.03 o
  -2   1   3        0.73        0.22      0.24 o
  -1   1   3     1595.21     1575.39     11.93 o
   0   1   3     3108.67     3001.13     20.41 o
   2   1   3     1390.36     1304.92     11.39 o
   3   1   3        1.82        3.30      0.38 o
   4   1   3      725.02      699.48      9.49 o
   5   1   3     1772.85     1814.01     26.47 o
   6   1   3      148.13      146.56      3.98 o
   7   1   3      267.95      255.00      5.71 o
   8   1   3      191.85      191.05      4.97 o
   9   1   3       19.16       20.22      3.85 o
  10   1   3       39.36       47.14      5.55 o
 -10   2   3       18.12       21.02      2.80 o
  -9   2   3        8.07        9.17      1.71 o
  -8   2   3       31.47       30.75      2.75 o
  -7   2   3      249.12      233.08      8.15 o
  -6   2   3      821.51      815.25     13.12 o
  -5   2   3        0.15        2.93      0.57 o
  -4   2   3      102.17       74.80      2.04 o
  -3   2   3     1133.74     1193.26     12.02 o
  -2   2   3     2651.48     2575.72     20.38 o
  -1   2   3     1505.33     1492.61     10.38 o
   0   2   3     1649.92     1611.71     12.21 o
   2   2   3      288.18      251.76      2.75 o
   3   2   3      410.40      351.52      4.67 o
   4   2   3      138.99      114.31      2.30 o
   5   2   3      176.68      182.24      4.39 o
   6   2   3      164.60      174.02      5.65 o
   7   2   3        0.00       -1.70      1.13 o
   8   2   3       11.79        8.77      1.75 o
   9   2   3        5.50        3.34      1.64 o
  10   2   3        1.98       -0.63      2.30 o
 -10   3   3       26.13       18.76      2.23 o
  -9   3   3       38.21       49.18      2.91 o
  -8   3   3        6.28        5.65      1.89 o
  -7   3   3        0.01        0.48      1.25 o
  -6   3   3      318.90      318.21     10.75 o
  -5   3   3      143.31      141.19      3.58 o
  -4   3   3      570.31      665.17      8.95 o
  -3   3   3        9.92        9.55      0.53 o
  -2   3   3      247.59      241.68      2.54 o
  -1   3   3       32.35       37.82      0.82 o
   0   3   3        7.16        5.63      0.39 o
   1   3   3      512.24      571.09      5.25 o
   2   3   3     1779.10     1759.77     15.16 o
   3   3   3     1599.49     1609.96     16.21 o
   4   3   3       14.63       23.12      1.60 o
   5   3   3      107.50      115.66      3.52 o
   6   3   3       23.30       31.15      3.34 o
   7   3   3      394.65      413.40      8.47 o
   8   3   3        0.77       -0.82      1.46 o
   9   3   3       99.10      102.49      4.26 o
  10   3   3        0.47        0.44      2.46 o
 -10   4   3        0.02        1.01      2.44 o
  -9   4   3        3.79        2.82      2.01 o
  -8   4   3        8.93        1.81      1.58 o
  -7   4   3       70.94       70.69      3.16 o
  -6   4   3       31.22       31.89      1.82 o
  -5   4   3      391.84      432.56      6.57 o
  -4   4   3      719.42      754.87      8.94 o
  -3   4   3      680.53      729.05      7.21 o
  -2   4   3       18.53       24.85      0.94 o
  -1   4   3       51.98       64.77      1.30 o
   0   4   3      232.22      210.83      3.17 o
   1   4   3      378.64      390.14      5.26 o
   2   4   3     2810.21     2685.86     22.81 o
   3   4   3       98.92      103.88      2.41 o
   4   4   3      504.81      458.15      5.98 o
   5   4   3       91.64       92.49      1.99 o
   6   4   3      398.31      387.84      6.55 o
   7   4   3        1.45       -0.75      1.07 o
   8   4   3        7.41        9.14      1.99 o
   9   4   3        1.10       -0.13      1.78 o
  -9   5   3        4.49        6.32      2.07 o
  -8   5   3        3.33        1.63      1.41 o
  -7   5   3        3.62        2.07      1.54 o
  -6   5   3        0.90        2.13      1.34 o
  -5   5   3      108.64      108.32      2.70 o
  -4   5   3       75.46       76.25      2.20 o
  -3   5   3        4.23        5.55      0.84 o
  -2   5   3      742.90      757.59      7.66 o
  -1   5   3        6.53        6.32      0.63 o
   0   5   3      219.28      224.03      3.80 o
   1   5   3      187.66      208.27      5.89 o
   2   5   3      846.38      859.94     10.25 o
   3   5   3       49.84       62.40      2.92 o
   4   5   3       18.97       21.08      1.45 o
   5   5   3      484.34      500.97      7.12 o
   6   5   3        2.60        1.03      1.21 o
   7   5   3        6.29        7.34      1.48 o
   8   5   3       35.77       36.70      2.62 o
   9   5   3       18.86       20.88      2.32 o
  -8   6   3        0.20        0.30      1.79 o
  -7   6   3       74.93       82.80      4.70 o
  -6   6   3        7.46        6.80      2.84 o
  -5   6   3       45.23       43.30      2.43 o
  -4   6   3       32.66       30.14      2.04 o
  -3   6   3      142.98      143.57      2.82 o
  -2   6   3       55.27       49.45      1.49 o
  -1   6   3     1000.70     1002.27     12.70 o
   0   6   3       17.99       19.33      2.18 o
   1   6   3      137.74      122.06      2.87 o
   2   6   3       17.39       13.65      0.96 o
   3   6   3      411.49      416.27     10.72 o
   4   6   3      144.78      141.52      4.28 o
   5   6   3      140.51      143.29      3.25 o
   6   6   3       18.98       17.22      2.24 o
   7   6   3        5.94        5.46      1.89 o
   8   6   3        1.50        5.26      2.09 o
  -7   7   3       14.67       15.22      2.37 o
  -6   7   3        0.09       -1.69      1.82 o
  -5   7   3        0.87        1.04      1.36 o
  -4   7   3        0.56        0.44      1.26 o
  -3   7   3        0.64       -0.43      1.19 o
  -2   7   3       10.59       11.60      1.05 o
  -1   7   3      123.82      107.22      2.40 o
   0   7   3      178.41      188.21      4.07 o
   1   7   3        4.83        6.41      1.68 o
   2   7   3        0.10       -0.84      0.94 o
   3   7   3      145.18      153.37     10.38 o
   4   7   3        0.01       -2.64      3.04 o
   5   7   3        0.51        0.31      1.32 o
   6   7   3        0.38       -0.95      1.54 o
   7   7   3        0.97        0.70      1.88 o
  -6   8   3        1.42        2.10      1.80 o
  -5   8   3        1.23       -1.27      1.36 o
  -4   8   3       94.00       96.55      3.63 o
  -3   8   3        8.39        8.03      3.07 o
  -2   8   3       64.27       64.19      2.43 o
  -1   8   3        0.65        0.63      1.03 o
   0   8   3       15.48       14.73      1.93 o
   1   8   3       15.83       17.85      4.68 o
   2   8   3        1.39       -2.97      1.98 o
   3   8   3       70.28       61.03      4.76 o
   4   8   3       83.38       78.10      3.23 o
   5   8   3       23.92       25.48      2.68 o
   6   8   3       10.11       12.82      2.28 o
  -4   9   3        2.03        1.87      1.70 o
  -3   9   3        0.16       -2.84      2.42 o
  -2   9   3        6.31        6.28      1.25 o
  -1   9   3        0.03        1.21      1.04 o
   0   9   3        0.29       -0.35      1.58 o
   1   9   3        0.94       -2.22      2.29 o
   2   9   3       30.79       31.67      5.31 o
   3   9   3       39.13       47.53      5.58 o
   4   9   3        0.06       -0.10      2.09 o
 -10   0   4        0.91        0.40      3.21 o
  -8   0   4      165.84      190.37     10.03 o
  -6   0   4        1.88       -2.31      1.54 o
  -4   0   4      126.68      176.67      6.75 o
  -2   0   4       34.71       37.61      1.31 o
   2   0   4     6674.08     6638.25    107.55 o
   4   0   4       64.42       72.29      3.69 o
   6   0   4       36.94       39.16      2.14 o
   8   0   4        1.00        0.40      2.61 o
  10   0   4       57.43       68.78      7.35 o
 -10   1   4       20.24       25.92      2.91 o
  -9   1   4       11.78       12.76      2.24 o
  -8   1   4       17.91        9.26      1.20 o
  -7   1   4      603.31      616.30     14.30 o
  -6   1   4      109.70      103.58      4.53 o
  -5   1   4      660.80      679.93     10.97 o
  -4   1   4      447.49      437.02      7.38 o
  -3   1   4     1689.13     1755.97     18.86 o
  -2   1   4      766.90      790.63      7.53 o
  -1   1   4     3300.52     3205.63     24.94 o
   0   1   4      834.05      817.02      5.42 o
   1   1   4     1859.44     1904.51     13.85 o
   2   1   4     1330.15     1291.13     10.67 o
   3   1   4      817.02      763.11      7.61 o
   4   1   4     1918.28     2034.44     22.95 o
   5   1   4     1131.82     1090.42     14.44 o
   6   1   4        2.37        1.96      1.04 o
   7   1   4       84.74       83.42      3.59 o
   8   1   4        6.74        5.13      1.59 o
   9   1   4       20.59       23.64      2.03 o
  10   1   4       11.39       13.48      3.48 o
 -10   2   4        0.00        0.52      1.87 o
  -9   2   4        7.08        2.81      1.84 o
  -8   2   4      503.65      501.42      9.86 o
  -7   2   4       78.43       83.13      3.70 o
  -6   2   4        0.14       -0.69      0.60 o
  -5   2   4       53.56       41.66      1.72 o
  -4   2   4      575.01      625.10      8.50 o
  -3   2   4      324.21      338.40      4.03 o
  -2   2   4       78.82       82.89      1.14 o
  -1   2   4      236.91      231.21      2.14 o
   0   2   4     6159.04     6223.23     72.24 o
   1   2   4       66.67       54.06      1.69 o
   2   2   4     1525.90     1567.28     12.86 o
   3   2   4      164.56      171.95      2.63 o
   4   2   4      280.80      282.08      4.49 o
   5   2   4        2.53        2.07      0.62 o
   6   2   4      278.28      272.08      6.01 o
   7   2   4      367.47      364.30      7.57 o
   8   2   4        3.72        2.56      1.44 o
   9   2   4       50.54       52.63      3.72 o
  10   2   4       22.46       19.64      3.54 o
 -10   3   4       50.25       43.75      2.91 o
  -9   3   4        0.54        0.63      1.95 o
  -8   3   4      189.99      219.66      5.88 o
  -7   3   4        0.04        0.79      1.30 o
  -6   3   4      252.08      249.96      5.53 o
  -5   3   4       33.37       35.25      1.54 o
  -4   3   4      588.90      599.77      7.40 o
  -3   3   4      748.32      780.55      6.75 o
  -2   3   4      223.21      206.97      2.55 o
  -1   3   4     1383.03     1369.30     11.31 o
   0   3   4      502.97      461.25      4.27 o
   1   3   4        4.08        4.66      0.45 o
   2   3   4      272.96      312.12      3.35 o
   3   3   4      289.15      288.40      3.74 o
   4   3   4        6.23        6.92      1.09 o
   5   3   4        0.12       -0.85      0.57 o
   6   3   4      311.31      308.24      6.60 o
   7   3   4        1.14       -0.27      1.47 o
   8   3   4       67.27       62.17      4.73 o
   9   3   4        6.59        7.00      2.49 o
  10   3   4       23.84       26.07      3.63 o
 -10   4   4       38.35       42.92      3.67 o
  -9   4   4        0.81        3.14      3.01 o
  -8   4   4       74.47       66.06      3.51 o
  -7   4   4        2.20        1.24      1.36 o
  -6   4   4       35.86       33.92      1.90 o
  -5   4   4       36.70       43.73      1.94 o
  -4   4   4      670.60      737.81      8.80 o
  -3   4   4        0.41        0.01      0.38 o
  -2   4   4       28.54       28.32      1.14 o
  -1   4   4        1.18        0.88      0.46 o
   0   4   4      174.90      194.19      2.78 o
   1   4   4      333.35      342.83      3.82 o
   2   4   4     4966.91     4874.32     40.83 o
   3   4   4      230.88      243.77      3.92 o
   4   4   4       77.61       65.06      1.54 o
   5   4   4        2.93        1.51      0.79 o
   6   4   4      265.82      270.27      6.33 o
   7   4   4        6.13        6.49      1.72 o
   8   4   4       14.65       11.05      2.69 o
   9   4   4       29.78       28.51      2.87 o
  -9   5   4       11.72        9.15      2.24 o
  -8   5   4       59.26       54.85      3.39 o
  -7   5   4      148.05      149.02      4.64 o
  -6   5   4        2.70        0.24      1.30 o
  -5   5   4       85.96       86.49      2.42 o
  -4   5   4      101.34       97.75      2.47 o
  -3   5   4      194.20      194.45      3.28 o
  -2   5   4      767.52      819.96      8.26 o
  -1   5   4      183.49      179.48      2.58 o
   0   5   4      425.52      450.65      5.72 o
   1   5   4      950.15      939.36     11.50 o
   2   5   4        7.24        6.63      0.84 o
   3   5   4       34.08       36.19      1.54 o
   4   5   4       22.61       21.61      1.74 o
   5   5   4      743.53      742.88     11.05 o
   6   5   4      189.03      194.91      3.73 o
   7   5   4        2.95        3.57      1.41 o
   8   5   4      118.33      130.99      4.31 o
   9   5   4        8.46        7.51      1.91 o
  -8   6   4       37.79       35.72      4.68 o
  -7   6   4       16.77       10.14      3.38 o
  -6   6   4      205.64      194.81     13.20 o
  -5   6   4       74.85       68.15      2.89 o
  -4   6   4      115.72      115.69      3.52 o
  -3   6   4       23.90       22.23      1.30 o
  -2   6   4       51.55       53.70      1.61 o
  -1   6   4      187.42      189.46      5.59 o
   0   6   4       32.70       35.75      1.77 o
   1   6   4       42.74       51.03      2.82 o
   2   6   4       27.99       25.78      1.27 o
   3   6   4       28.76       26.83      1.78 o
   4   6   4     1125.32     1110.02     17.31 o
   5   6   4        1.82       -0.17      1.08 o
   6   6   4       62.88       60.61      5.87 o
   7   6   4        2.94        4.18      1.84 o
   8   6   4       45.60       48.13      3.61 o
  -7   7   4        2.14        4.27      2.27 o
  -6   7   4        1.55       -0.10      1.84 o
  -5   7   4      102.74      106.29      3.69 o
  -4   7   4       64.52       61.97      2.89 o
  -3   7   4       22.98       24.58      2.61 o
  -2   7   4      143.24      141.21      3.60 o
  -1   7   4      218.78      225.91      3.60 o
   0   7   4       26.98       27.71      1.48 o
   1   7   4       32.07       31.00      4.01 o
   2   7   4        8.17        8.12      1.15 o
   3   7   4      577.16      589.32     12.14 o
   4   7   4        2.01       -0.50      1.34 o
   5   7   4       19.05       13.41      1.70 o
   6   7   4        9.94        9.22      2.12 o
   7   7   4       13.35       16.51      2.53 o
  -6   8   4        0.31       -0.88      1.98 o
  -5   8   4       39.29       44.65      2.78 o
  -4   8   4        7.30        4.91      2.34 o
  -3   8   4       49.05       42.12      3.00 o
  -2   8   4        1.38        0.55      1.12 o
  -1   8   4        4.22        4.66      1.20 o
   0   8   4        4.19        6.43      1.71 o
   1   8   4        0.23        0.33      1.60 o
   2   8   4        4.42        4.05      1.37 o
   3   8   4       12.70       12.75      1.94 o
   4   8   4        1.18        0.73      1.41 o
   5   8   4       21.00       23.59      2.61 o
   6   8   4        2.15        1.18      2.13 o
  -4   9   4       14.06       15.77      2.47 o
  -3   9   4        0.24       -1.71      1.76 o
  -2   9   4       17.19       21.27      2.71 o
  -1   9   4        2.27        2.87      1.65 o
   0   9   4       40.03       40.50      3.07 o
   1   9   4       48.64       48.53      3.54 o
   2   9   4       42.00       41.50      4.54 o
   3   9   4        7.91        9.81      3.64 o
   4   9   4       21.37       22.03      2.88 o
  -9   0   5       59.31       56.95      6.42 o
  -7   0   5       18.07       15.98      3.68 o
  -5   0   5     1471.03     1469.42     37.37 o
  -3   0   5      844.76      865.65     12.80 o
  -1   0   5     2301.41     2253.15     26.36 o
   1   0   5       93.26      109.45      1.73 o
   3   0   5      295.21      266.53      5.93 o
   5   0   5      113.67      106.62      2.76 o
   7   0   5       12.01       12.63      3.07 o
   9   0   5        1.11       -2.47      2.54 o
 -10   1   5       17.05       19.21      2.66 o
  -9   1   5        6.45        4.99      2.24 o
  -8   1   5        1.00       -2.01      1.51 o
  -7   1   5      508.16      514.52      9.77 o
  -6   1   5      352.64      300.97      6.36 o
  -5   1   5      212.66      211.88      4.75 o
  -4   1   5      170.42      149.58      3.54 o
  -3   1   5        5.98        1.04      0.58 o
  -2   1   5      505.78      494.91      4.99 o
  -1   1   5      120.89      127.76      1.34 o
   0   1   5      120.83      117.34      1.20 o
   1   1   5      649.17      565.87      4.14 o
   2   1   5     1189.62     1199.91      9.48 o
   3   1   5      141.55      147.71      2.25 o
   4   1   5       13.21       16.68      1.00 o
   5   1   5      214.04      231.30      7.45 o
   6   1   5      105.67      116.57      3.65 o
   7   1   5       48.87       55.13      2.73 o
   8   1   5       66.49       57.78      6.04 o
   9   1   5        9.63       10.94      1.69 o
  10   1   5       10.24       10.63      2.84 o
 -10   2   5       25.04       31.94      3.14 o
  -9   2   5        9.68       10.42      2.21 o
  -8   2   5       50.82       41.24      3.00 o
  -7   2   5       20.20       22.12      1.44 o
  -6   2   5        8.57       14.04      1.05 o
  -5   2   5        0.29        0.29      1.12 o
  -4   2   5     1024.55     1099.01     14.12 o
  -3   2   5      908.96      980.89     10.20 o
  -2   2   5      489.73      499.76      4.46 o
  -1   2   5      540.01      530.58      4.04 o
   0   2   5     1260.92     1263.24      8.59 o
   1   2   5     1320.33     1354.83     10.06 o
   2   2   5      192.06      186.61      2.15 o
   3   2   5      808.25      764.34     10.47 o
   4   2   5      218.86      193.55      3.47 o
   5   2   5      535.92      491.11      8.62 o
   6   2   5      678.53      671.92     11.56 o
   7   2   5      137.88      132.38      4.27 o
   8   2   5        0.22       -1.04      1.35 o
   9   2   5       26.77       27.68      2.45 o
  10   2   5        2.00       -1.35      2.37 o
 -10   3   5       20.06       25.89      2.48 o
  -9   3   5      402.41      420.87     10.86 o
  -8   3   5        9.84       10.84      2.02 o
  -7   3   5       49.26       49.30      2.87 o
  -6   3   5       18.99       18.30      1.26 o
  -5   3   5       13.01        8.21      0.97 o
  -4   3   5      503.98      534.20      6.76 o
  -3   3   5        9.92       14.12      0.67 o
  -2   3   5        2.74        1.31      0.35 o
  -1   3   5       25.00       23.64      0.66 o
   0   3   5      142.22      146.78      1.74 o
   1   3   5     1888.14     1926.80     14.85 o
   2   3   5     2882.20     2997.05     25.39 o
   3   3   5      474.13      466.27      6.09 o
   4   3   5        0.04       -1.17      0.78 o
   5   3   5       42.08       46.13      1.67 o
   6   3   5        4.84        5.45      2.67 o
   7   3   5       31.51       24.77      2.30 o
   8   3   5        1.55        1.19      1.55 o
   9   3   5       14.56       13.23      3.18 o
  10   3   5        1.74        4.52      3.14 o
 -10   4   5       30.94       20.84      2.90 o
  -9   4   5       16.85       20.89      3.35 o
  -8   4   5      222.82      228.20      7.72 o
  -7   4   5       65.11       62.26      3.01 o
  -6   4   5      486.38      485.75      9.07 o
  -5   4   5        0.10       -1.04      0.86 o
  -4   4   5       60.86       53.69      1.39 o
  -3   4   5      135.71      153.37      2.10 o
  -2   4   5     2040.74     2155.27     17.59 o
  -1   4   5       30.98       28.33      0.98 o
   0   4   5     3121.14     3172.98     25.15 o
   1   4   5      163.72      160.72      2.31 o
   2   4   5     2321.47     2193.11     20.37 o
   3   4   5      152.29      142.80      3.19 o
   4   4   5      276.01      264.77      4.50 o
   5   4   5       34.70       35.88      2.06 o
   6   4   5      298.24      299.48      5.25 o
   7   4   5       27.97       33.60      2.62 o
   8   4   5       41.35       37.96      2.97 o
   9   4   5       12.01       14.60      2.38 o
  -9   5   5       16.53       15.57      4.75 o
  -8   5   5        0.26       -0.23      1.62 o
  -7   5   5       53.13       52.94      3.59 o
  -6   5   5       24.99       29.08      2.24 o
  -5   5   5      181.55      177.44      6.03 o
  -4   5   5       61.70       54.05      1.76 o
  -3   5   5      138.30      152.80      2.90 o
  -2   5   5      104.52      103.62      2.02 o
  -1   5   5       23.48       20.73      0.96 o
   0   5   5        0.00       -0.70      0.49 o
   1   5   5        8.92       11.03      0.75 o
   2   5   5      787.07      814.27      8.24 o
   3   5   5      136.17      135.93      3.14 o
   4   5   5       45.70       46.71      2.30 o
   5   5   5        3.86        3.27      1.47 o
   6   5   5        0.17        0.67      0.95 o
   7   5   5        0.66        0.99      1.50 o
   8   5   5       13.05       10.93      1.91 o
   9   5   5        2.30        1.56      1.91 o
  -8   6   5        1.13        0.13      3.41 o
  -7   6   5       12.31        9.76      2.34 o
  -6   6   5        1.45        1.05      1.77 o
  -5   6   5       64.88       72.51      3.40 o
  -4   6   5       10.69       10.98      1.54 o
  -3   6   5      251.02      265.77      4.28 o
  -2   6   5       16.17       16.57      1.08 o
  -1   6   5       47.04       45.65      1.53 o
   0   6   5        7.70        8.77      0.76 o
   1   6   5      135.64      127.21      2.75 o
   2   6   5       41.52       38.70      1.39 o
   3   6   5      418.54      360.69      6.18 o
   4   6   5       68.56       67.72      2.83 o
   5   6   5      379.13      366.50      6.67 o
   6   6   5        1.14       -0.32      1.51 o
   7   6   5       97.63      102.35      4.48 o
   8   6   5        0.79        0.01      1.78 o
  -7   7   5        1.05        2.11      2.31 o
  -6   7   5       24.72       19.74      3.18 o
  -5   7   5        3.18        4.47      1.58 o
  -4   7   5       11.82        9.12      1.70 o
  -3   7   5        3.81        2.46      1.59 o
  -2   7   5        0.82       -1.88      1.92 o
  -1   7   5       76.24       72.44      2.25 o
   0   7   5       27.71       33.55      1.44 o
   1   7   5        0.05       -0.75      0.98 o
   2   7   5       79.82       76.98      3.62 o
   3   7   5       14.50       19.68      4.07 o
   4   7   5        1.01       -0.42      1.50 o
   5   7   5       25.83       27.48      2.67 o
   6   7   5       28.32       32.92      2.88 o
   7   7   5        0.84        1.26      1.98 o
  -6   8   5        8.84       14.07      2.76 o
  -5   8   5        0.44        1.26      1.52 o
  -4   8   5        0.15       -1.03      1.67 o
  -3   8   5       40.07       39.69      3.05 o
  -2   8   5       35.47       29.13      3.14 o
  -1   8   5       15.15       16.26      1.63 o
   0   8   5       40.16       39.91      2.03 o
   1   8   5        1.99        1.42      0.98 o
   2   8   5      150.72      150.39      4.22 o
   3   8   5        3.55        3.90      1.52 o
   4   8   5       33.03       34.58      2.39 o
   5   8   5       10.56        6.29      2.05 o
   6   8   5        1.87       -0.35      1.92 o
  -4   9   5        3.21        4.04      2.07 o
  -3   9   5        0.81       -0.56      1.77 o
  -2   9   5        1.49       -0.66      2.61 o
  -1   9   5        3.95        3.57      1.37 o
   0   9   5        4.75        5.59      1.58 o
   1   9   5        0.23        0.78      1.98 o
   2   9   5       14.82       16.58      5.21 o
   3   9   5        1.90        3.80      2.65 o
   4   9   5        0.01        3.19      2.10 o
 -10   0   6        8.38        6.89      2.79 o
  -8   0   6       97.11       96.89      5.46 o
  -6   0   6        5.87        2.35      1.46 o
  -4   0   6        5.47       12.03      2.44 o
  -2   0   6        3.67        5.30      0.65 o
   0   0   6     1308.79     1262.76     13.89 o
   2   0   6     1362.79     1280.08     14.22 o
   4   0   6        3.40        0.29      0.83 o
   6   0   6        9.11       12.97      2.94 o
   8   0   6       97.82      110.69      7.42 o
  10   0   6        0.65       -2.67      3.21 o
 -10   1   6        2.09        2.32      2.21 o
  -9   1   6       17.82       20.93      2.50 o
  -8   1   6       22.19       19.00      2.43 o
  -7   1   6       49.76       58.23      3.29 o
  -6   1   6      116.19       98.38      4.56 o
  -5   1   6      248.88      235.08      5.11 o
  -4   1   6      225.99      241.46      4.23 o
  -3   1   6       93.31       83.01      1.71 o
  -2   1   6      766.76      800.57      7.73 o
  -1   1   6     2146.57     2137.34     15.43 o
   0   1   6     2759.29     2753.99     18.97 o
   1   1   6     1809.60     1731.88     11.79 o
   2   1   6       24.65       17.24      0.64 o
   3   1   6       66.14       59.12      1.31 o
   4   1   6      135.40      130.67      3.44 o
   5   1   6      156.36      152.65      2.91 o
   6   1   6      231.55      219.70      4.23 o
   7   1   6       62.23       59.57      2.84 o
   8   1   6       38.79       35.15      2.33 o
   9   1   6       63.14       57.28      3.00 o
  10   1   6        6.45        8.70      3.64 o
 -10   2   6       72.70       83.65      4.63 o
  -9   2   6      155.79      163.83      5.49 o
  -8   2   6        0.49        0.31      1.61 o
  -7   2   6        6.66        3.49      1.16 o
  -6   2   6       43.77       47.35      3.01 o
  -5   2   6       12.17       17.04      1.19 o
  -4   2   6       22.63       18.93      1.13 o
  -3   2   6     1383.45     1409.21     13.20 o
  -2   2   6      546.73      566.40      4.79 o
  -1   2   6     1257.52     1268.69      9.07 o
   0   2   6      745.56      754.98      5.40 o
   1   2   6      271.82      260.37      2.44 o
   2   2   6       26.08       35.57      0.96 o
   3   2   6        3.34        3.15      0.79 o
   4   2   6      112.42      119.30      2.56 o
   5   2   6       72.58       62.53      1.99 o
   6   2   6       85.86       91.13      2.62 o
   7   2   6      101.14      110.83      3.95 o
   8   2   6        3.09        4.62      1.63 o
   9   2   6        3.38        1.57      2.40 o
  10   2   6       23.49       19.18      3.50 o
 -10   3   6        1.33        0.01      2.74 o
  -9   3   6       46.01       47.09      3.47 o
  -8   3   6       27.94       27.53      2.56 o
  -7   3   6        9.62        6.09      1.65 o
  -6   3   6      155.68      162.22      3.56 o
  -5   3   6      501.95      520.03      7.72 o
  -4   3   6      134.09      129.37      2.51 o
  -3   3   6        0.57        0.25      0.44 o
  -2   3   6     1001.84     1005.52      8.10 o
  -1   3   6      459.75      448.47      4.20 o
   0   3   6       78.52       84.75      1.42 o
   1   3   6      687.98      735.54      7.32 o
   2   3   6     1706.02     1809.49     14.78 o
   3   3   6        4.74        2.55      0.81 o
   4   3   6      137.44      128.77      3.56 o
   5   3   6        0.11        0.89      0.76 o
   6   3   6     1415.92     1431.62     19.37 o
   7   3   6      346.94      351.96      8.80 o
   8   3   6       38.62       37.46      2.82 o
   9   3   6       33.57       36.93      2.90 o
  -9   4   6       76.27       85.21      5.57 o
  -8   4   6       18.50       19.32      2.36 o
  -7   4   6      234.82      223.37      4.78 o
  -6   4   6        4.47        4.28      1.19 o
  -5   4   6      648.79      637.74      8.17 o
  -4   4   6       31.55       29.61      1.11 o
  -3   4   6      761.23      755.65      7.17 o
  -2   4   6       17.15       19.35      0.76 o
  -1   4   6      295.70      299.23      3.08 o
   0   4   6      415.53      462.06      4.07 o
   1   4   6     2047.19     2130.69     18.35 o
   2   4   6        2.63        7.98      0.72 o
   3   4   6      271.00      267.82      3.87 o
   4   4   6        0.18       -0.96      0.83 o
   5   4   6      372.37      358.87      6.50 o
   6   4   6       24.60       22.48      2.26 o
   7   4   6       86.62       87.85      5.79 o
   8   4   6       33.67       39.40      3.05 o
   9   4   6       16.49       16.47      2.45 o
  -9   5   6       21.04       12.98      2.76 o
  -8   5   6        2.37        9.32      1.96 o
  -7   5   6       15.27       22.43      2.21 o
  -6   5   6        2.81        1.48      1.50 o
  -5   5   6       14.06       11.60      1.44 o
  -4   5   6       96.33       93.49      1.83 o
  -3   5   6      468.60      493.29      5.76 o
  -2   5   6       57.19       58.44      1.61 o
  -1   5   6       27.42       32.16      1.27 o
   0   5   6      359.73      367.00      4.30 o
   1   5   6        1.00        0.40      0.49 o
   2   5   6       23.72       25.65      0.97 o
   3   5   6        6.27        6.95      0.92 o
   4   5   6     1721.34     1749.84     22.70 o
   5   5   6        8.63        3.85      1.33 o
   6   5   6        3.43        2.25      1.30 o
   7   5   6      195.62      205.25      9.54 o
   8   5   6       25.75       23.78      2.87 o
  -8   6   6       13.36       15.72      2.87 o
  -7   6   6        4.24        1.32      1.91 o
  -6   6   6       25.04       28.37      5.68 o
  -5   6   6        4.66        6.97      1.47 o
  -4   6   6       36.68       38.21      2.80 o
  -3   6   6      137.45      146.45      3.34 o
  -2   6   6      160.27      149.96      3.66 o
  -1   6   6        0.10       -0.96      0.70 o
   0   6   6        0.57        0.86      0.75 o
   1   6   6       12.11       13.08      0.93 o
   2   6   6        9.23        8.27      0.84 o
   3   6   6      770.37      710.57     10.61 o
   4   6   6       17.51       15.20      1.61 o
   5   6   6        4.50        4.13      1.42 o
   6   6   6        0.14        1.99      1.65 o
   7   6   6        3.19        2.96      1.98 o
   8   6   6       17.35       29.62      4.05 o
  -7   7   6       43.32       42.48      4.65 o
  -6   7   6       38.62       36.40      3.49 o
  -5   7   6       10.65       10.74      1.74 o
  -4   7   6       36.52       36.48      3.54 o
  -3   7   6       87.62       86.31      3.93 o
  -2   7   6       64.75       62.07      2.71 o
  -1   7   6      261.28      256.30      6.37 o
   0   7   6       41.03       43.06      1.56 o
   1   7   6       39.11       44.09      4.14 o
   2   7   6        1.65        0.17      0.96 o
   3   7   6       34.44       45.04      2.31 o
   4   7   6       29.29       34.13      2.65 o
   5   7   6       53.50       60.82      4.05 o
   6   7   6        2.49        1.28      1.75 o
   7   7   6        7.93       11.76      4.07 o
  -6   8   6        0.12       -0.88      2.64 o
  -5   8   6       19.51       19.16      4.31 o
  -4   8   6       14.75       15.64      4.01 o
  -3   8   6       53.47       49.86      3.40 o
  -2   8   6        3.88        3.25      1.37 o
  -1   8   6       14.32       12.92      1.35 o
   0   8   6        5.19        4.62      1.23 o
   1   8   6        9.00        8.39      1.38 o
   2   8   6        9.87        9.33      1.18 o
   3   8   6        3.96        3.44      1.57 o
   4   8   6        0.24        0.21      1.65 o
   5   8   6       51.41       42.26      3.24 o
  -4   9   6        0.37        3.32      2.12 o
  -3   9   6       36.76       39.21      3.34 o
  -2   9   6        8.01        6.73      2.14 o
  -1   9   6        4.02        2.25      1.15 o
   0   9   6       26.42       22.70      2.15 o
   1   9   6       21.53       25.32      6.12 o
   2   9   6       35.38       34.96      2.77 o
   3   9   6        2.31       -0.17      2.72 o
  -9   0   7        0.04        1.10      2.10 o
  -7   0   7     1513.31     1467.34     27.60 o
  -5   0   7        0.02        1.30      1.23 o
  -3   0   7      519.45      483.52      9.85 o
  -1   0   7       33.67       34.90      1.01 o
   1   0   7       49.37       37.70      1.44 o
   3   0   7     2448.53     2607.81     37.86 o
   5   0   7      552.27      513.29     14.51 o
   7   0   7      455.67      444.78     15.57 o
   9   0   7        5.09        9.89      4.01 o
 -10   1   7       57.75       58.80      3.40 o
  -9   1   7      119.75      128.30      5.64 o
  -8   1   7      537.14      552.83     18.27 o
  -7   1   7       15.10       11.20      2.09 o
  -6   1   7     1046.41     1034.21     14.15 o
  -5   1   7      481.48      429.21      6.82 o
  -4   1   7        3.76        0.76      0.76 o
  -3   1   7     1447.43     1727.48     21.10 o
  -2   1   7       33.51       27.97      0.94 o
  -1   1   7      270.52      265.73      2.45 o
   0   1   7       41.81       33.07      0.69 o
   1   1   7       33.63       36.17      0.77 o
   2   1   7       46.70       35.11      1.12 o
   3   1   7      645.57      698.90      7.92 o
   4   1   7      101.37      113.87      2.54 o
   5   1   7        0.36       -0.63      0.76 o
   6   1   7        0.34        0.30      0.85 o
   7   1   7      216.66      236.67      5.65 o
   8   1   7       36.64       37.87      2.62 o
   9   1   7        0.96        0.93      2.17 o
  10   1   7        2.89       -1.40      3.07 o
 -10   2   7       29.21       40.82      4.03 o
  -9   2   7       52.49       44.34      3.63 o
  -8   2   7       45.78       38.86      3.04 o
  -7   2   7      581.82      558.41      8.70 o
  -6   2   7       13.56       10.02      1.74 o
  -5   2   7      162.82      161.69      3.71 o
  -4   2   7        7.04        7.97      0.85 o
  -3   2   7      273.74      326.11      4.06 o
  -2   2   7        8.70       12.64      0.65 o
  -1   2   7     1037.39     1048.70      8.01 o
   0   2   7       24.01       25.91      0.74 o
   1   2   7     2410.99     2617.71     18.32 o
   2   2   7      103.88      113.85      2.03 o
   3   2   7        2.42        2.43      0.67 o
   4   2   7      118.11      113.91      2.59 o
   5   2   7      115.16      109.93      2.75 o
   6   2   7       63.31       72.31      2.53 o
   7   2   7       87.70       86.27      3.59 o
   8   2   7      137.82      150.01      4.72 o
   9   2   7       34.91       33.90      2.67 o
  10   2   7       11.53       14.61      3.28 o
 -10   3   7        0.23        0.52      2.72 o
  -9   3   7       24.37       29.56      4.50 o
  -8   3   7        0.33        1.01      1.61 o
  -7   3   7       45.20       43.32      2.85 o
  -6   3   7       28.14       24.15      1.79 o
  -5   3   7       25.04       15.99      1.11 o
  -4   3   7      138.63      121.09      2.50 o
  -3   3   7     1368.65     1379.86     13.08 o
  -2   3   7       52.91       52.09      1.14 o
  -1   3   7      663.01      596.89      5.27 o
   0   3   7        6.03        3.50      0.46 o
   1   3   7       22.52       10.76      0.78 o
   2   3   7      233.56      229.29      2.80 o
   3   3   7      130.91      126.04      2.37 o
   4   3   7      175.26      163.66      5.22 o
   5   3   7      823.87      816.81     20.59 o
   6   3   7       17.65       17.10      1.64 o
   7   3   7        0.25        1.18      1.53 o
   8   3   7        7.39        9.96      1.95 o
   9   3   7        3.84        6.66      1.95 o
  -9   4   7        1.61        2.09      2.54 o
  -8   4   7        0.00        0.81      1.27 o
  -7   4   7        7.32        3.69      1.26 o
  -6   4   7        5.46        9.24      1.48 o
  -5   4   7      184.63      187.54      3.48 o
  -4   4   7       48.31       54.27      1.96 o
  -3   4   7       55.86       63.04      1.54 o
  -2   4   7      300.59      309.51      3.21 o
  -1   4   7        7.87       11.93      0.67 o
   0   4   7      675.15      672.70      5.83 o
   1   4   7      736.02      804.27      8.58 o
   2   4   7      351.80      337.65      4.09 o
   3   4   7      115.48      114.22      1.83 o
   4   4   7      111.89      103.85      3.00 o
   5   4   7      510.96      505.48      8.30 o
   6   4   7      533.43      543.41     12.20 o
   7   4   7       23.40       28.85      2.54 o
   8   4   7       72.23       76.46      4.48 o
   9   4   7        0.56        0.67      1.84 o
  -9   5   7        1.17       -1.62      2.64 o
  -8   5   7       90.24       90.14      9.59 o
  -7   5   7        5.25        5.52      1.62 o
  -6   5   7       38.85       35.28      2.46 o
  -5   5   7       40.88       45.93      2.01 o
  -4   5   7       77.27       82.42      2.38 o
  -3   5   7      113.59      109.37      1.96 o
  -2   5   7        3.20        3.98      0.76 o
  -1   5   7        8.08       10.47      0.79 o
   0   5   7       28.33       28.82      0.88 o
   1   5   7       39.02       35.30      1.18 o
   2   5   7      101.54      104.20      1.97 o
   3   5   7      700.13      704.23      7.60 o
   4   5   7      206.52      226.66      4.91 o
   5   5   7       39.83       34.81      2.17 o
   6   5   7       23.42       27.42      3.84 o
   7   5   7       10.67       12.01      1.84 o
   8   5   7       13.51       15.55      2.11 o
  -8   6   7        2.61       -0.37      2.14 o
  -7   6   7       16.78       17.59      2.71 o
  -6   6   7        0.82        1.02      2.44 o
  -5   6   7       86.94       90.21      3.28 o
  -4   6   7       20.22       23.19      2.66 o
  -3   6   7       17.21       19.57      1.53 o
  -2   6   7      163.39      161.99      3.14 o
  -1   6   7      397.28      397.32      6.96 o
   0   6   7       12.14       15.83      0.98 o
   1   6   7       91.36       85.75      2.03 o
   2   6   7      198.48      187.29      3.16 o
   3   6   7     1021.07      955.84     10.81 o
   4   6   7       33.96       35.37      2.12 o
   5   6   7        5.79        4.95      1.94 o
   6   6   7       25.69       25.58      2.61 o
   7   6   7        0.22       -2.87      1.99 o
  -7   7   7        6.16        6.67      2.48 o
  -6   7   7       70.51       75.39      4.61 o
  -5   7   7       27.44       27.22      2.23 o
  -4   7   7      158.80      175.56      5.71 o
  -3   7   7        7.60        4.52      1.92 o
  -2   7   7      130.81      131.08      3.88 o
  -1   7   7       16.43       18.49      1.45 o
   0   7   7       27.32       33.22      1.70 o
   1   7   7       37.53       39.54      2.49 o
   2   7   7      116.79      116.30      2.82 o
   3   7   7      298.66      285.33      5.56 o
   4   7   7       22.98       18.58      2.20 o
   5   7   7       23.63       21.02      2.50 o
   6   7   7        0.19        1.74      2.47 o
  -6   8   7        5.93        6.95      2.50 o
  -5   8   7        0.14       -0.03      2.54 o
  -4   8   7       23.61       24.09      3.18 o
  -3   8   7       33.02       31.55      2.97 o
  -2   8   7       10.33       10.58      1.37 o
  -1   8   7        8.52        7.86      1.25 o
   0   8   7        0.09       -0.90      1.04 o
   1   8   7       58.71       52.34      2.59 o
   2   8   7       10.54       12.32      1.30 o
   3   8   7        6.39        6.05      2.63 o
   4   8   7       87.52       72.80      5.34 o
   5   8   7       20.58       26.87      3.26 o
  -3   9   7        5.81        4.84      2.67 o
  -2   9   7        0.84       -0.09      1.38 o
  -1   9   7        3.41        1.94      1.23 o
   0   9   7        9.12        5.31      1.74 o
   1   9   7       64.70       68.70      3.43 o
   2   9   7        1.60        0.21      1.45 o
   3   9   7        2.62        5.12      2.97 o
 -10   0   8        0.82       -0.98      2.15 o
  -8   0   8     1292.06     1267.40     24.97 o
  -6   0   8      750.42      751.97     15.55 o
  -4   0   8       93.11      127.32      5.45 o
   0   0   8     5191.91     4955.27     55.84 o
   2   0   8     5921.02     5856.62     70.70 o
   4   0   8      436.48      402.61      7.48 o
   6   0   8      387.59      365.70     13.17 o
   8   0   8      113.82      132.89      8.49 o
  10   0   8       17.32       15.11      4.75 o
 -10   1   8        0.63        3.71      1.94 o
  -9   1   8        1.02       -0.59      1.47 o
  -8   1   8       97.25       91.08      3.63 o
  -7   1   8      343.34      319.74      6.31 o
  -6   1   8      224.47      243.84      5.07 o
  -5   1   8        7.62        5.08      1.04 o
  -4   1   8     1290.74     1339.38     17.06 o
  -3   1   8        6.82        7.30      0.94 o
  -2   1   8      130.76      166.40      2.84 o
  -1   1   8      451.02      469.81      4.18 o
   0   1   8     1885.20     1904.64     14.19 o
   1   1   8      594.10      604.29      5.91 o
   2   1   8     1378.98     1431.47     12.29 o
   3   1   8      220.66      240.13      5.45 o
   4   1   8       55.90       57.59      1.73 o
   5   1   8       80.18       77.04      2.58 o
   6   1   8       63.75       59.74      3.34 o
   7   1   8      744.56      778.80     13.38 o
   8   1   8       65.50       55.51      4.37 o
   9   1   8       19.38       20.58      3.24 o
  10   1   8        2.57       -0.03      2.58 o
 -10   2   8        0.05       -0.12      1.67 o
  -9   2   8       17.74       18.52      2.19 o
  -8   2   8      189.88      197.56      6.31 o
  -7   2   8      186.52      187.52      5.47 o
  -6   2   8       65.95       63.34      3.93 o
  -5   2   8       80.42      101.30      2.69 o
  -4   2   8     1861.56     1945.92     21.64 o
  -3   2   8       14.78       26.49      1.08 o
  -2   2   8      337.65      334.57      3.67 o
  -1   2   8      224.59      239.95      2.46 o
   0   2   8      411.05      398.25      4.06 o
   1   2   8     3101.62     3237.15     26.08 o
   2   2   8       53.98       63.80      1.49 o
   3   2   8      106.71       73.72      2.19 o
   4   2   8        3.69        3.26      0.79 o
   5   2   8       76.62       69.72      3.21 o
   6   2   8      116.03      121.42      3.36 o
   7   2   8       15.45       15.72      2.04 o
   8   2   8        0.61        1.30      1.52 o
   9   2   8        0.54        0.45      1.56 o
 -10   3   8       44.54       38.41      4.37 o
  -9   3   8        8.03        5.91      2.02 o
  -8   3   8        2.42        3.21      1.72 o
  -7   3   8       24.91       26.87      2.47 o
  -6   3   8       44.05       41.60      2.14 o
  -5   3   8      127.36      125.13      2.71 o
  -4   3   8       22.81       30.37      1.27 o
  -3   3   8        1.94        1.97      0.63 o
  -2   3   8      148.48      139.79      2.04 o
  -1   3   8        9.88       15.39      0.65 o
   0   3   8      249.90      245.95      2.61 o
   1   3   8      596.54      598.31      5.30 o
   2   3   8       24.21       26.99      1.27 o
   3   3   8       23.14       26.15      1.15 o
   4   3   8       28.47       26.82      2.01 o
   5   3   8      734.21      752.69     10.87 o
   6   3   8        0.36       -0.77      1.30 o
   7   3   8       99.20      102.95      3.99 o
   8   3   8       75.23       80.33      3.88 o
   9   3   8        4.45        1.82      1.79 o
  -9   4   8       99.29      119.26      4.74 o
  -8   4   8        1.83        0.94      1.26 o
  -7   4   8       30.75       31.31      2.08 o
  -6   4   8       21.62       22.56      1.76 o
  -5   4   8        0.05        1.10      0.98 o
  -4   4   8       32.00       36.56      1.71 o
  -3   4   8      186.36      180.09      3.07 o
  -2   4   8      409.61      428.92      4.22 o
  -1   4   8     1011.71     1010.65      8.80 o
   0   4   8      230.74      230.82      2.84 o
   1   4   8      130.06      116.07      1.94 o
   2   4   8       15.46       14.20      0.91 o
   3   4   8      225.80      232.50      3.36 o
   4   4   8        0.06       -0.24      1.78 o
   5   4   8        5.56        2.71      1.28 o
   6   4   8        0.87        1.82      1.50 o
   7   4   8       30.12       35.53      2.77 o
   8   4   8        0.49       -2.39      1.59 o
   9   4   8       18.13       27.28      2.88 o
  -9   5   8        6.65        1.63      2.26 o
  -8   5   8       12.95       16.46      2.81 o
  -7   5   8        1.27        0.46      1.50 o
  -6   5   8        7.54        7.19      1.62 o
  -5   5   8       21.65       22.80      2.28 o
  -4   5   8       18.35       19.67      1.19 o
  -3   5   8       64.44       65.98      2.10 o
  -2   5   8       67.82       65.12      1.80 o
  -1   5   8      268.90      273.97      3.56 o
   0   5   8        0.12        0.69      0.49 o
   1   5   8       20.50       18.78      0.91 o
   2   5   8      239.46      229.42      3.25 o
   3   5   8        0.03       -0.71      1.27 o
   4   5   8       82.12       79.66      2.60 o
   5   5   8       89.96       98.79      3.35 o
   6   5   8       38.77       43.47      2.56 o
   7   5   8       48.01       46.86      3.41 o
   8   5   8       22.25       25.51      2.33 o
  -8   6   8       33.55       37.84      3.83 o
  -7   6   8       20.08       18.75      2.87 o
  -6   6   8      116.29      124.38      5.29 o
  -5   6   8       27.39       24.11      3.58 o
  -4   6   8       57.68       53.44      3.23 o
  -3   6   8        6.89        6.94      1.84 o
  -2   6   8      251.53      252.35      4.10 o
  -1   6   8        3.13        2.60      0.82 o
   0   6   8       66.91       66.40      1.83 o
   1   6   8        1.56        1.78      0.82 o
   2   6   8      489.70      464.79      7.17 o
   3   6   8       68.57       78.84      2.55 o
   4   6   8       19.83       16.20      1.73 o
   5   6   8        8.42        9.69      1.88 o
   6   6   8        1.91        2.22      1.69 o
   7   6   8        0.17       -0.75      1.65 o
  -7   7   8        2.66        2.75      2.26 o
  -6   7   8        0.94        0.16      2.01 o
  -5   7   8        0.68       -2.21      1.70 o
  -4   7   8        0.29        1.85      2.44 o
  -3   7   8       15.58       20.71      1.99 o
  -2   7   8      213.48      219.28      4.42 o
  -1   7   8        8.64        8.99      1.42 o
   0   7   8       18.06       15.97      1.41 o
   1   7   8       30.21       32.50      1.75 o
   2   7   8       15.09       14.30      1.42 o
   3   7   8       80.98       94.85      2.85 o
   4   7   8        0.00       -0.92      1.86 o
   5   7   8      122.91      113.36      4.87 o
   6   7   8        9.55        9.81      2.25 o
  -5   8   8       12.97       16.23      3.44 o
  -4   8   8       97.95      113.54      5.03 o
  -3   8   8       21.86       24.59      2.22 o
  -2   8   8        1.19       -0.92      1.35 o
  -1   8   8        9.71       12.85      1.42 o
   0   8   8       31.23       34.62      1.93 o
   1   8   8        0.19        0.64      1.17 o
   2   8   8        8.73        8.29      2.19 o
   3   8   8        6.05        5.37      2.19 o
   4   8   8      234.06      214.05      6.27 o
   5   8   8       15.45       14.51      2.47 o
  -3   9   8        6.51        7.60      2.39 o
  -2   9   8       13.24       14.81      1.97 o
  -1   9   8        1.94        3.13      1.33 o
   0   9   8       34.08       26.14      2.46 o
   1   9   8        4.53        5.29      1.87 o
   2   9   8        0.19        0.19      1.51 o
  -9   0   9        0.11        0.74      2.25 o
  -7   0   9       22.39       22.79      2.99 o
  -5   0   9       56.99       57.55      3.49 o
  -3   0   9     2060.98     2329.36     39.87 o
  -1   0   9      984.60     1065.63     13.61 o
   1   0   9     1783.33     1853.50     52.23 o
   3   0   9      348.54      352.55      8.26 o
   5   0   9        2.32        4.05      1.54 o
   7   0   9       17.59       33.89      5.08 o
   9   0   9      174.49      203.07     11.03 o
 -10   1   9       63.29       76.32      3.92 o
  -9   1   9        4.41        3.46      1.66 o
  -8   1   9      142.40      150.50      4.38 o
  -7   1   9      886.39      895.65     13.12 o
  -6   1   9        0.67       -0.57      1.26 o
  -5   1   9      144.42      147.32      3.56 o
  -4   1   9        0.08        1.02      1.02 o
  -3   1   9        1.93        0.58      0.78 o
  -2   1   9        0.08        0.15      0.51 o
  -1   1   9      123.25      117.62      1.91 o
   0   1   9      957.71      909.52      8.00 o
   1   1   9       31.62       31.02      1.43 o
   2   1   9        1.85        9.60      0.92 o
   3   1   9      153.63      155.83      5.67 o
   4   1   9      111.46      101.13      3.13 o
   5   1   9      123.97      121.90      3.71 o
   6   1   9      653.70      678.50     11.90 o
   7   1   9        4.37        6.91      3.88 o
   8   1   9      217.85      228.10     13.24 o
   9   1   9       19.01       22.46      3.56 o
 -10   2   9        0.01        0.84      1.70 o
  -9   2   9        8.47        7.99      1.89 o
  -8   2   9      129.17      111.20      3.86 o
  -7   2   9       33.96       29.56      3.65 o
  -6   2   9     1314.05     1252.87     16.87 o
  -5   2   9        1.45       -0.27      1.02 o
  -4   2   9      156.45      159.67      2.93 o
  -3   2   9       93.17       86.86      1.71 o
  -2   2   9       12.48       10.42      1.02 o
  -1   2   9        0.23        1.84      0.45 o
   0   2   9       87.88      110.42      1.80 o
   1   2   9      293.89      308.40      3.33 o
   2   2   9      178.50      188.42      3.01 o
   3   2   9        4.57        7.85      0.93 o
   4   2   9      119.51      131.97      2.99 o
   5   2   9        5.43        4.79      1.34 o
   6   2   9      581.57      602.85     14.36 o
   7   2   9      132.58      129.68      4.28 o
   8   2   9       18.00       17.32      2.14 o
   9   2   9       12.20       13.69      2.19 o
  -9   3   9       47.89       60.04      3.27 o
  -8   3   9        0.94        1.16      1.42 o
  -7   3   9       75.93       69.54      3.11 o
  -6   3   9       27.20       27.21      2.03 o
  -5   3   9      787.08      771.85      9.69 o
  -4   3   9        2.87        6.18      0.86 o
  -3   3   9      111.81      111.94      2.50 o
  -2   3   9      381.95      426.76      5.24 o
  -1   3   9       31.23       28.51      0.92 o
   0   3   9      219.20      238.76      3.20 o
   1   3   9      313.71      306.81      3.61 o
   2   3   9      313.88      294.41      3.58 o
   3   3   9      231.20      195.50      3.28 o
   4   3   9      144.69      134.48      4.56 o
   5   3   9      475.60      481.17      8.43 o
   6   3   9       33.77       33.95      3.32 o
   7   3   9       66.74       70.08      3.57 o
   8   3   9       15.93       18.60      2.32 o
   9   3   9       17.31       19.10      2.48 o
  -9   4   9        4.61        6.45      1.99 o
  -8   4   9        0.55        1.24      1.45 o
  -7   4   9        4.24        4.56      1.38 o
  -6   4   9       89.01       87.16      3.54 o
  -5   4   9      154.58      156.53      3.27 o
  -4   4   9        0.41       -0.14      0.74 o
  -3   4   9       20.74       21.55      1.37 o
  -2   4   9        7.47        8.93      0.83 o
  -1   4   9       56.90       58.54      1.22 o
   0   4   9       29.74       27.13      1.38 o
   1   4   9       11.43       11.25      0.78 o
   2   4   9        6.94        6.52      0.63 o
   3   4   9       58.38       59.08      1.75 o
   4   4   9      176.85      167.23      4.25 o
   5   4   9        8.20        5.54      1.34 o
   6   4   9        4.50        3.84      1.58 o
   7   4   9       48.89       54.18      3.30 o
   8   4   9        8.25        7.54      1.98 o
  -8   5   9        8.70        9.93      5.38 o
  -7   5   9        8.15        9.91      1.94 o
  -6   5   9       84.27       86.25      3.47 o
  -5   5   9       25.68       26.98      1.75 o
  -4   5   9      286.58      295.25      5.21 o
  -3   5   9      246.01      240.04      9.27 o
  -2   5   9      362.99      356.14      6.68 o
  -1   5   9       49.97       50.46      1.37 o
   0   5   9      143.81      130.96      2.13 o
   1   5   9       58.45       60.18      1.66 o
   2   5   9      226.47      228.98      3.36 o
   3   5   9      127.85      131.72      2.93 o
   4   5   9      166.61      157.16      4.00 o
   5   5   9       28.19       28.76      2.07 o
   6   5   9       38.57       33.69      2.33 o
   7   5   9        1.00        3.09      1.47 o
   8   5   9        3.72        3.52      1.68 o
  -8   6   9       20.93       22.93      5.01 o
  -7   6   9        0.00       -1.72      1.96 o
  -6   6   9        5.50        3.99      2.00 o
  -5   6   9        3.76        3.93      2.51 o
  -4   6   9       25.16       22.22      2.79 o
  -3   6   9        6.08        7.18      1.53 o
  -2   6   9       28.23       32.17      1.84 o
  -1   6   9        0.79        0.50      0.73 o
   0   6   9        1.69        1.15      0.86 o
   1   6   9       31.14       28.99      1.68 o
   2   6   9        8.66        6.39      1.28 o
   3   6   9        5.91        4.06      1.23 o
   4   6   9       34.79       29.94      3.01 o
   5   6   9       21.73       18.28      2.29 o
   6   6   9        0.90        1.24      1.76 o
   7   6   9        4.55        3.79      1.96 o
  -7   7   9        8.17       10.56      3.88 o
  -6   7   9        0.80        0.30      2.04 o
  -5   7   9        1.88        1.54      2.87 o
  -4   7   9       11.33       10.36      1.86 o
  -3   7   9       35.08       37.17      2.47 o
  -2   7   9       38.32       33.27      2.68 o
  -1   7   9       16.10       15.78      1.51 o
   0   7   9        8.88        9.51      1.79 o
   1   7   9       14.20       11.92      1.36 o
   2   7   9       96.44      104.78      2.93 o
   3   7   9        5.58        3.76      1.26 o
   4   7   9       62.52       65.68      6.58 o
   5   7   9       13.40       20.58      2.49 o
   6   7   9        0.77       -2.39      1.84 o
  -5   8   9        0.39        0.07      1.71 o
  -4   8   9       54.57       59.72      3.25 o
  -3   8   9       14.81       14.75      2.00 o
  -2   8   9        4.32        4.05      2.15 o
  -1   8   9       10.42        8.97      1.45 o
   0   8   9       39.07       36.65      2.08 o
   1   8   9        8.43       11.25      2.20 o
   2   8   9       42.85       38.55      1.82 o
   3   8   9       24.31       22.40      2.01 o
   4   8   9       80.45       77.87      4.25 o
  -2   9   9        0.21       -0.94      2.44 o
  -1   9   9       83.41       90.61      3.14 o
   0   9   9       26.15       31.54      2.09 o
   1   9   9        2.80        2.10      1.81 o
   2   9   9        4.68        3.02      1.49 o
 -10   0  10        0.01        2.04      2.64 o
  -8   0  10       79.49       81.14      4.91 o
  -6   0  10      706.97      710.99     25.53 o
  -4   0  10      741.54      799.69     15.83 o
  -2   0  10      290.17      379.26      8.46 o
   0   0  10      558.92      598.30      9.83 o
   2   0  10     4329.19     4583.17     64.43 o
   4   0  10        0.26        0.73      1.30 o
   6   0  10      146.90      126.74      7.75 o
   8   0  10       62.58       64.10      6.88 o
 -10   1  10       36.05       37.94      3.06 o
  -9   1  10       80.39       57.80      3.30 o
  -8   1  10        8.43        9.61      1.81 o
  -7   1  10      180.34      166.25      4.61 o
  -6   1  10      466.50      431.33      7.48 o
  -5   1  10        1.45       -0.20      1.06 o
  -4   1  10        0.03       -1.25      0.83 o
  -3   1  10       51.12       73.81      1.97 o
  -2   1  10      357.53      422.66      5.21 o
  -1   1  10       24.49       27.57      1.69 o
   0   1  10       40.37       43.06      1.21 o
   1   1  10      330.20      318.00      4.00 o
   2   1  10      334.77      329.61      5.14 o
   3   1  10       77.50       84.73      2.29 o
   4   1  10       17.61       16.94      1.47 o
   5   1  10       34.33       27.09      3.01 o
   6   1  10      374.04      376.48     10.00 o
   7   1  10      107.06      116.82      5.65 o
   8   1  10      386.68      435.62     11.98 o
   9   1  10        5.82        7.02      2.60 o
 -10   2  10        0.86        0.57      1.81 o
  -9   2  10        2.07       -0.37      1.53 o
  -8   2  10       12.28       13.14      1.89 o
  -7   2  10      434.66      412.50      7.56 o
  -6   2  10       45.30       51.18      2.64 o
  -5   2  10      364.43      358.35      6.34 o
  -4   2  10       37.27       37.07      1.48 o
  -3   2  10       38.74       41.00      1.62 o
  -2   2  10      372.25      377.15      5.30 o
  -1   2  10     4887.67     4980.39     44.16 o
   0   2  10      318.14      330.44      4.05 o
   1   2  10     1245.53     1176.43     10.89 o
   2   2  10        0.07        3.25      0.64 o
   3   2  10     1446.66     1443.73     16.92 o
   4   2  10      287.30      290.47      5.35 o
   5   2  10      112.73      103.33      4.44 o
   6   2  10        4.08        2.26      1.45 o
   7   2  10      150.03      150.81      4.75 o
   8   2  10        0.22        1.54      1.59 o
   9   2  10        1.72       -2.16      2.35 o
  -9   3  10       35.36       44.00      4.52 o
  -8   3  10       40.86       42.17      2.69 o
  -7   3  10       52.23       51.14      2.80 o
  -6   3  10      190.79      187.20      3.82 o
  -5   3  10      166.78      178.72      4.28 o
  -4   3  10      125.37      124.56      2.44 o
  -3   3  10       26.74       32.68      1.54 o
  -2   3  10        2.32        3.23      0.80 o
  -1   3  10      340.11      358.55      3.85 o
   0   3  10       49.37       53.22      1.35 o
   1   3  10       52.82       45.34      1.32 o
   2   3  10      253.58      228.31      3.33 o
   3   3  10       75.39       65.82      1.80 o
   4   3  10      256.96      227.47      6.65 o
   5   3  10      177.94      185.31      5.06 o
   6   3  10      111.75      107.34      3.93 o
   7   3  10       73.89       81.52      3.78 o
   8   3  10       22.14       26.72      2.59 o
   9   3  10        0.64        0.69      1.89 o
  -9   4  10       21.49       24.50      2.91 o
  -8   4  10        0.38        0.86      1.22 o
  -7   4  10       72.92       67.28      3.39 o
  -6   4  10        2.57       -0.65      1.06 o
  -5   4  10       65.58       76.25      2.44 o
  -4   4  10        0.89       -0.53      0.96 o
  -3   4  10      306.62      295.03      5.06 o
  -2   4  10        5.02        6.03      0.74 o
  -1   4  10      126.86      128.37      2.20 o
   0   4  10       86.89       96.52      2.38 o
   1   4  10       93.42       92.80      1.83 o
   2   4  10      166.67      171.62      3.58 o
   3   4  10       26.26       25.15      1.41 o
   4   4  10      209.07      203.79      4.54 o
   5   4  10       38.85       40.56      2.39 o
   6   4  10       61.86       55.46      4.31 o
   7   4  10       15.80       20.31      2.37 o
   8   4  10        0.26       -2.20      1.65 o
  -8   5  10        1.59       -1.28      2.31 o
  -7   5  10       63.58       64.74      4.33 o
  -6   5  10        1.00       -0.63      1.20 o
  -5   5  10      133.96      144.29      3.24 o
  -4   5  10       35.32       37.98      1.93 o
  -3   5  10       33.92       36.90      1.55 o
  -2   5  10      134.56      140.86      2.63 o
  -1   5  10       57.49       63.30      1.77 o
   0   5  10       18.12       21.70      1.04 o
   1   5  10       14.92       14.32      1.03 o
   2   5  10       23.81       27.74      1.24 o
   3   5  10        3.60        1.80      1.07 o
   4   5  10      146.79      147.14      3.99 o
   5   5  10       15.28       14.11      1.72 o
   6   5  10        8.01        8.15      1.66 o
   7   5  10        9.08        6.47      1.70 o
   8   5  10        3.50        1.54      1.61 o
  -7   6  10        0.05       -2.04      2.87 o
  -6   6  10       42.32       47.44      3.04 o
  -5   6  10       10.57        9.85      2.41 o
  -4   6  10        0.05       -2.06      1.37 o
  -3   6  10       99.62      100.12      3.57 o
  -2   6  10      115.70      110.40      3.12 o
  -1   6  10        0.01        0.56      0.93 o
   0   6  10       97.94      100.60      2.35 o
   1   6  10        3.75        0.62      1.38 o
   2   6  10       59.37       63.36      2.34 o
   3   6  10        3.26        3.81      1.12 o
   4   6  10       74.68       94.67      8.95 o
   5   6  10       33.92       32.99      2.77 o
   6   6  10       11.67       11.88      2.20 o
   7   6  10        7.80        6.22      2.05 o
  -6   7  10        0.14       -0.16      4.98 o
  -5   7  10        0.88       -0.48      2.03 o
  -4   7  10      115.39      117.04      4.10 o
  -3   7  10       22.13       20.74      2.30 o
  -2   7  10       36.61       34.78      2.57 o
  -1   7  10       19.32       19.87      1.70 o
   0   7  10        9.60        7.40      1.34 o
   1   7  10        0.03       -0.96      1.05 o
   2   7  10       98.63       95.98      3.82 o
   3   7  10       16.79       15.93      1.61 o
   4   7  10       26.44       24.81      2.52 o
   5   7  10        1.63        3.40      1.91 o
   6   7  10        8.15        7.18      2.12 o
  -5   8  10        0.00       -0.80      2.13 o
  -4   8  10       36.33       36.06      2.73 o
  -3   8  10        1.29       -0.87      1.62 o
  -2   8  10        1.75        0.68      1.53 o
  -1   8  10       12.02       12.31      1.63 o
   0   8  10        1.27        0.88      1.27 o
   1   8  10       72.76       73.36      2.90 o
   2   8  10        4.94        4.35      1.21 o
   3   8  10      112.21      108.61      3.03 o
   4   8  10        0.37        2.57      5.31 o
  -2   9  10        4.73        6.97      1.88 o
  -1   9  10       37.14       37.83      2.32 o
   0   9  10       43.88       50.55      2.55 o
   1   9  10        0.05        0.53      1.37 o
  -9   0  11        2.35        0.33      2.39 o
  -7   0  11      954.07      860.78     18.33 o
  -5   0  11     1412.38     1421.85     47.46 o
  -3   0  11      726.23      765.52     11.81 o
  -1   0  11      476.60      452.79      6.67 o
   1   0  11      222.72      250.71      4.64 o
   3   0  11       69.46       86.75      3.75 o
   5   0  11       58.17       63.59      4.02 o
   7   0  11      526.85      539.09     18.78 o
   9   0  11       11.13       14.77      4.75 o
 -10   1  11        3.34        0.41      1.88 o
  -9   1  11        5.69        7.56      1.92 o
  -8   1  11        0.00       -1.83      1.31 o
  -7   1  11        7.51        8.90      1.73 o
  -6   1  11      140.57      143.11      4.01 o
  -5   1  11       54.59       47.54      3.04 o
  -4   1  11      124.56      124.06      3.30 o
  -3   1  11      845.46      940.47     11.26 o
  -2   1  11       62.41       61.13      1.63 o
  -1   1  11       93.21       82.69      1.91 o
   0   1  11      142.73      135.41      2.16 o
   1   1  11      778.50      804.78      8.50 o
   2   1  11      472.49      487.46      5.72 o
   3   1  11      129.16      129.42      4.38 o
   4   1  11      355.02      340.71      8.58 o
   5   1  11       30.30       18.69      4.31 o
   6   1  11      215.48      210.31     12.17 o
   7   1  11      378.53      390.95     16.91 o
   8   1  11       31.12       38.72      4.13 o
   9   1  11       26.96       25.15      3.76 o
  -9   2  11        2.07        0.94      1.60 o
  -8   2  11       27.58       26.76      2.35 o
  -7   2  11      144.35      136.37      4.07 o
  -6   2  11       29.42       31.78      2.29 o
  -5   2  11      260.41      263.07      4.61 o
  -4   2  11      327.69      343.56      5.31 o
  -3   2  11      132.28      131.44      2.85 o
  -2   2  11     1077.62     1173.38     13.59 o
  -1   2  11      171.60      170.05      2.43 o
   0   2  11      786.19      820.80      8.53 o
   1   2  11       95.10       86.94      1.93 o
   2   2  11      401.67      412.03      5.06 o
   3   2  11      394.09      392.26      5.91 o
   4   2  11       32.96       26.13      1.78 o
   5   2  11      145.95      157.71      5.46 o
   6   2  11       24.01       19.37      2.03 o
   7   2  11       10.05        8.21      1.83 o
   8   2  11       13.23       15.82      3.68 o
   9   2  11       37.67       38.49      4.32 o
  -9   3  11        5.71       11.00      2.26 o
  -8   3  11       36.20       36.60      2.64 o
  -7   3  11       63.42       66.32      2.56 o
  -6   3  11      423.66      427.48      6.52 o
  -5   3  11       12.17       11.64      1.38 o
  -4   3  11       26.43       26.97      1.64 o
  -3   3  11      359.69      367.64      5.48 o
  -2   3  11      104.41       97.81      2.38 o
  -1   3  11        6.76        4.86      0.62 o
   0   3  11       34.57       36.78      1.32 o
   1   3  11      429.07      388.97      4.82 o
   2   3  11       16.60       11.94      1.04 o
   3   3  11      235.43      233.72      4.95 o
   4   3  11      158.63      156.12      8.83 o
   5   3  11      178.86      184.71      5.03 o
   6   3  11       19.47       16.97      2.02 o
   7   3  11       45.28       47.89      3.12 o
   8   3  11        0.08       -0.89      2.27 o
  -9   4  11        4.60        6.34      2.28 o
  -8   4  11        0.01        1.90      1.90 o
  -7   4  11        0.02       -0.37      1.12 o
  -6   4  11       18.12       17.10      1.56 o
  -5   4  11      668.29      675.30      8.90 o
  -4   4  11        0.20        1.54      1.12 o
  -3   4  11        4.48        6.66      1.17 o
  -2   4  11        3.93        0.38      0.90 o
  -1   4  11      189.82      188.38      2.80 o
   0   4  11      126.35      140.77      2.55 o
   1   4  11        1.37        0.91      0.67 o
   2   4  11        0.00       -0.42      0.74 o
   3   4  11       63.13       49.63      1.80 o
   4   4  11       18.46       19.35      1.64 o
   5   4  11       18.21       19.08      1.84 o
   6   4  11        6.38        2.16      1.37 o
   7   4  11        0.35        0.78      1.67 o
   8   4  11        5.58        3.93      2.14 o
  -8   5  11        3.70        4.55      2.64 o
  -7   5  11       36.66       42.21      4.04 o
  -6   5  11        0.12       -1.43      1.24 o
  -5   5  11        6.64        5.36      1.46 o
  -4   5  11      282.85      302.04      5.42 o
  -3   5  11      132.22      142.73      2.96 o
  -2   5  11       51.38       60.58      2.06 o
  -1   5  11       53.25       49.57      2.01 o
   0   5  11       45.13       42.02      1.43 o
   1   5  11        0.46       -0.74      0.67 o
   2   5  11       98.49       92.14      2.14 o
   3   5  11      265.46      255.37      4.01 o
   4   5  11      104.65      108.09      4.63 o
   5   5  11        0.01       -1.76      1.30 o
   6   5  11       44.32       52.60      2.90 o
   7   5  11        2.30        2.63      1.55 o
  -7   6  11       14.78       17.14      3.09 o
  -6   6  11        0.59       -0.88      2.21 o
  -5   6  11       17.21       12.43      2.64 o
  -4   6  11       29.00       28.88      3.11 o
  -3   6  11      512.02      544.09     14.11 o
  -2   6  11      107.68      114.99      3.25 o
  -1   6  11        4.69        8.67      1.20 o
   0   6  11        0.67        0.19      1.10 o
   1   6  11       30.49       40.79      1.58 o
   2   6  11       16.64       13.73      1.28 o
   3   6  11       32.61       26.51      1.67 o
   4   6  11        3.26        1.00      1.55 o
   5   6  11        0.61       -1.14      1.57 o
   6   6  11        0.01        0.43      1.63 o
  -6   7  11        9.09       10.42      2.71 o
  -5   7  11       63.92       71.42      4.61 o
  -4   7  11        6.76       11.81      2.09 o
  -3   7  11       51.80       52.96      3.04 o
  -2   7  11      242.02      256.79      6.06 o
  -1   7  11       18.25       16.66      1.67 o
   0   7  11       78.75       74.57      2.79 o
   1   7  11       34.63       28.47      1.68 o
   2   7  11        1.12        1.42      1.08 o
   3   7  11       31.09       30.72      1.99 o
   4   7  11        3.39        2.25      1.77 o
   5   7  11        1.69       -2.78      1.90 o
  -4   8  11        6.06        3.31      1.81 o
  -3   8  11       31.92       32.25      2.62 o
  -2   8  11        3.08        3.33      1.66 o
  -1   8  11        1.29       -1.48      1.23 o
   0   8  11        1.61       -0.39      1.46 o
   1   8  11        6.22        5.46      1.29 o
   2   8  11       13.52       11.10      1.43 o
   3   8  11       11.02       10.58      1.52 o
   4   8  11       17.60       21.31      2.31 o
 -10   0  12       10.78       13.36      5.25 o
  -8   0  12        0.02       -0.63      2.08 o
  -6   0  12        1.28        0.65      1.87 o
  -4   0  12      134.57      132.19      3.59 o
  -2   0  12      320.69      338.62      8.20 o
   0   0  12     2770.44     2707.57     33.22 o
   2   0  12      460.23      453.02      8.40 o
   4   0  12      575.91      610.10     34.09 o
   6   0  12       72.97       59.36      6.08 o
   8   0  12      130.08      139.24      9.63 o
  -9   1  12       80.67       91.24      3.97 o
  -8   1  12        2.32       -1.32      1.46 o
  -7   1  12        4.80        5.81      1.57 o
  -6   1  12       86.22       89.48      3.28 o
  -5   1  12      419.99      373.78      6.77 o
  -4   1  12       12.43        8.56      1.07 o
  -3   1  12      135.60      120.62      2.67 o
  -2   1  12      339.66      300.45      4.82 o
  -1   1  12      343.00      361.58      4.66 o
   0   1  12      206.13      206.49      3.06 o
   1   1  12       70.10       66.39      1.62 o
   2   1  12        0.12        1.36      0.70 o
   3   1  12      380.62      347.66     12.27 o
   4   1  12      179.42      166.03     13.57 o
   5   1  12      300.18      292.91      8.32 o
   6   1  12      117.79      111.80      7.25 o
   7   1  12       59.89       55.03      5.68 o
   8   1  12      105.40      119.88      6.23 o
   9   1  12       24.31       26.13      3.80 o
  -9   2  12        0.45       -1.13      1.68 o
  -8   2  12       37.74       36.01      2.94 o
  -7   2  12       40.00       48.00      2.81 o
  -6   2  12       47.89       42.65      3.50 o
  -5   2  12      107.80      110.06      2.62 o
  -4   2  12       13.69       16.32      1.35 o
  -3   2  12      192.93      200.05      3.68 o
  -2   2  12      310.01      355.60      5.27 o
  -1   2  12      320.12      325.35      5.10 o
   0   2  12        0.00        1.05      0.78 o
   1   2  12      154.05      166.99      2.77 o
   2   2  12        9.07        8.90      0.99 o
   3   2  12      479.02      490.23      7.95 o
   4   2  12        0.35       -1.81      1.21 o
   5   2  12      106.09      105.14      3.36 o
   6   2  12       11.35       12.52      2.69 o
   7   2  12       85.62       86.05      5.09 o
   8   2  12       54.09       64.30      8.19 o
  -9   3  12        4.20        2.59      1.79 o
  -8   3  12       62.19       65.65      3.42 o
  -7   3  12        4.99        2.94      1.17 o
  -6   3  12      763.36      757.28     10.02 o
  -5   3  12      333.73      318.11      5.08 o
  -4   3  12      189.79      208.48      4.03 o
  -3   3  12       15.69       11.24      1.32 o
  -2   3  12        7.09        3.20      0.92 o
  -1   3  12        1.20        1.17      0.60 o
   0   3  12       15.17       10.16      0.93 o
   1   3  12       21.75       26.80      1.14 o
   2   3  12       30.07       37.48      1.49 o
   3   3  12       16.38       16.30      1.42 o
   4   3  12        0.20       -0.53      1.08 o
   5   3  12       30.09       28.50      2.13 o
   6   3  12        8.06        6.82      2.57 o
   7   3  12        0.90       -0.73      1.61 o
   8   3  12       10.87       14.23      2.35 o
  -8   4  12        0.64       -1.08      1.89 o
  -7   4  12        3.16        0.10      1.46 o
  -6   4  12      223.89      239.08      4.51 o
  -5   4  12       99.35      114.66      5.22 o
  -4   4  12      166.96      159.61      4.09 o
  -3   4  12        9.36        4.82      1.34 o
  -2   4  12      270.50      252.45      4.76 o
  -1   4  12      188.54      197.87      2.97 o
   0   4  12      350.68      377.75      4.72 o
   1   4  12        1.46        1.74      0.78 o
   2   4  12        7.06        5.85      0.95 o
   3   4  12       26.70       31.73      1.55 o
   4   4  12      254.87      231.72      4.53 o
   5   4  12      111.22      116.67      3.32 o
   6   4  12        1.07        0.98      1.35 o
   7   4  12        2.79        3.76      1.83 o
   8   4  12       10.93       11.90      2.82 o
  -8   5  12       97.74      106.22      5.99 o
  -7   5  12       11.39       13.75      2.92 o
  -6   5  12       19.54       13.93      2.86 o
  -5   5  12       57.45       58.04      2.72 o
  -4   5  12       32.07       32.27      2.01 o
  -3   5  12       16.81       19.50      1.60 o
  -2   5  12      120.16      118.18      2.37 o
  -1   5  12      233.23      238.91      3.79 o
   0   5  12       96.94       93.08      2.15 o
   1   5  12       14.58       14.34      1.13 o
   2   5  12       12.52        5.61      1.02 o
   3   5  12      262.11      270.57      4.26 o
   4   5  12        1.20        0.87      1.04 o
   5   5  12        9.76       11.33      1.56 o
   6   5  12        0.83       -0.84      1.33 o
   7   5  12        4.87        8.44      1.86 o
  -7   6  12       21.64       21.03      3.98 o
  -6   6  12        0.27       -3.03      2.02 o
  -5   6  12        2.96        0.97      2.64 o
  -4   6  12      270.03      285.25      8.22 o
  -3   6  12       36.95       43.30      4.25 o
  -2   6  12       11.62       12.85      1.85 o
  -1   6  12        2.30        2.44      1.07 o
   0   6  12        4.23        1.88      1.24 o
   1   6  12       54.84       51.27      2.06 o
   2   6  12      140.14      135.85      3.15 o
   3   6  12        0.44        0.03      1.07 o
   4   6  12       17.16       19.78      2.85 o
   5   6  12        2.78        2.32      1.74 o
   6   6  12       48.51       53.59      3.64 o
  -6   7  12        7.88        6.30      2.67 o
  -5   7  12       17.64       14.49      2.85 o
  -4   7  12       65.48       68.61      4.44 o
  -3   7  12      213.92      227.97      5.86 o
  -2   7  12        0.84        4.15      1.74 o
  -1   7  12       39.61       43.53      2.39 o
   0   7  12        6.47        6.23      1.44 o
   1   7  12       42.58       47.02      2.07 o
   2   7  12        3.79        3.26      1.17 o
   3   7  12        0.56       -0.20      1.16 o
   4   7  12        2.46        1.39      1.55 o
   5   7  12        0.17        0.61      1.66 o
  -4   8  12        5.21        5.12      1.97 o
  -3   8  12        0.56        2.90      1.83 o
  -2   8  12       11.63       14.07      2.10 o
  -1   8  12       26.97       22.38      2.00 o
   0   8  12        4.54        6.61      1.54 o
   1   8  12        0.22       -0.34      1.18 o
   2   8  12        0.32       -0.09      1.20 o
   3   8  12        4.87        7.32      1.48 o
  -9   0  13       12.30       13.73      3.18 o
  -7   0  13      190.20      196.57      7.23 o
  -5   0  13      236.07      248.22      7.66 o
  -3   0  13      731.77      818.42     16.54 o
  -1   0  13      780.21      829.00     11.39 o
   1   0  13     1183.72     1186.94     25.38 o
   3   0  13      235.88      240.44      5.77 o
   5   0  13       44.39       39.17      4.81 o
   7   0  13       85.60       99.13      7.89 o
  -9   1  13        0.43        4.70      2.53 o
  -8   1  13       33.47       29.16      2.58 o
  -7   1  13       12.29        9.45      1.75 o
  -6   1  13       59.80       53.08      3.98 o
  -5   1  13        3.54        0.68      1.05 o
  -4   1  13        3.09        1.85      0.97 o
  -3   1  13       31.98       30.97      2.04 o
  -2   1  13       13.51       19.36      1.58 o
  -1   1  13       11.28        9.11      0.89 o
   0   1  13      115.34      121.24      2.33 o
   1   1  13        0.24        0.22      0.63 o
   2   1  13      405.54      397.98      5.53 o
   3   1  13       43.44       38.38      3.71 o
   4   1  13       14.33       15.44      2.31 o
   5   1  13       31.24       24.48      3.94 o
   6   1  13       41.33       46.08      4.04 o
   7   1  13       88.21       89.97      5.69 o
   8   1  13       40.07       43.66      4.46 o
  -9   2  13        0.46        2.96      1.84 o
  -8   2  13        0.25        2.54      1.67 o
  -7   2  13       12.78       12.78      1.93 o
  -6   2  13      252.56      232.89      4.30 o
  -5   2  13        1.33        2.21      1.17 o
  -4   2  13      678.08      649.50     10.08 o
  -3   2  13        9.78        9.25      1.13 o
  -2   2  13       74.69       65.53      2.07 o
  -1   2  13       13.37       13.87      1.22 o
   0   2  13      734.24      697.20      7.67 o
   1   2  13       94.85       91.73      2.82 o
   2   2  13       73.27       75.39      2.27 o
   3   2  13       54.94       51.89      2.51 o
   4   2  13      109.21       86.55      7.42 o
   5   2  13       12.93       12.67      2.43 o
   6   2  13       40.25       39.47      9.56 o
   7   2  13        0.88        3.55      3.31 o
   8   2  13       11.98       12.66      3.23 o
  -9   3  13       46.22       47.56      3.30 o
  -8   3  13        0.49        1.95      1.67 o
  -7   3  13       51.67       53.45      3.02 o
  -6   3  13      199.01      194.06      3.94 o
  -5   3  13        0.51       -0.02      1.33 o
  -4   3  13       17.48       19.78      1.60 o
  -3   3  13       79.67       70.14      2.36 o
  -2   3  13        7.40        9.32      1.17 o
  -1   3  13       58.42       54.02      1.66 o
   0   3  13      144.06      159.94      2.81 o
   1   3  13      141.40      124.84      2.46 o
   2   3  13       57.77       59.58      2.99 o
   3   3  13      161.74      165.68      3.09 o
   4   3  13      161.19      144.94      3.22 o
   5   3  13      193.24      206.75      8.16 o
   6   3  13       45.98       45.35      2.99 o
   7   3  13       26.09       30.22      2.72 o
   8   3  13       44.38       54.91     11.16 o
  -8   4  13        3.15        2.53      2.03 o
  -7   4  13        9.78       10.25      1.87 o
  -6   4  13        6.46        3.09      1.65 o
  -5   4  13        0.50        2.00      1.48 o
  -4   4  13      313.37      315.63      5.96 o
  -3   4  13       11.33       10.01      1.57 o
  -2   4  13     1421.82     1471.41     18.88 o
  -1   4  13        1.24        2.75      0.87 o
   0   4  13       91.35       96.47      2.07 o
   1   4  13       88.10       79.76      2.25 o
   2   4  13      181.78      192.65      3.34 o
   3   4  13       46.98       48.01      2.31 o
   4   4  13       37.45       34.11      1.86 o
   5   4  13       45.39       44.28      2.35 o
   6   4  13        0.71        0.05      1.38 o
   7   4  13       13.13       13.92      1.94 o
  -7   5  13       46.77       53.61      4.53 o
  -6   5  13      119.06      122.12      8.32 o
  -5   5  13      130.70      128.99      5.83 o
  -4   5  13       18.92       17.09      1.78 o
  -3   5  13        1.18        1.85      1.25 o
  -2   5  13       44.64       44.78      1.79 o
  -1   5  13      276.05      279.33      4.28 o
   0   5  13       22.54       25.42      1.35 o
   1   5  13       52.25       50.49      1.83 o
   2   5  13        5.47       -0.26      0.97 o
   3   5  13        8.70        7.28      1.17 o
   4   5  13       28.72       28.87      2.03 o
   5   5  13        3.77        2.06      1.28 o
   6   5  13        2.95        3.87      1.63 o
   7   5  13       19.91       24.46      2.93 o
  -7   6  13        0.32        0.03      2.45 o
  -6   6  13        2.82       -1.07      2.12 o
  -5   6  13        7.28       -0.31      3.94 o
  -4   6  13        0.15        1.05      2.15 o
  -3   6  13        3.38        2.99      2.14 o
  -2   6  13        3.82        4.42      1.63 o
  -1   6  13       22.59       26.84      2.01 o
   0   6  13        5.93        2.65      1.35 o
   1   6  13       20.97       21.98      1.98 o
   2   6  13       25.38       23.00      1.61 o
   3   6  13       75.30       80.78      2.69 o
   4   6  13        5.22        5.08      1.61 o
   5   6  13       54.14       61.48      3.33 o
   6   6  13        0.03       -1.00      1.86 o
  -5   7  13        4.94        0.96      2.26 o
  -4   7  13        0.32        3.89      2.35 o
  -3   7  13        3.88       12.16      2.08 o
  -2   7  13       33.47       39.28      3.39 o
  -1   7  13        4.06        1.96      1.40 o
   0   7  13        2.75        3.13      1.39 o
   1   7  13        0.09        0.03      1.05 o
   2   7  13        1.47        1.11      1.14 o
   3   7  13        0.00       -0.16      1.19 o
   4   7  13       14.82       14.51      2.11 o
  -3   8  13        0.62        0.54      1.82 o
  -2   8  13       27.95       31.50      2.70 o
  -1   8  13        1.43        2.06      1.52 o
   0   8  13        2.44        3.02      1.48 o
   1   8  13        7.10        7.67      1.49 o
   2   8  13        9.48       11.71      1.56 o
  -8   0  14        0.04       -3.32      2.74 o
  -6   0  14       34.35       35.94      6.52 o
  -4   0  14        7.56       10.56      3.11 o
  -2   0  14       12.17       12.05      1.65 o
   0   0  14      656.77      652.07     12.84 o
   2   0  14       43.24       44.10      2.60 o
   4   0  14       14.47       11.36      3.01 o
   6   0  14      249.25      227.54     10.96 o
   8   0  14       47.24       61.56      7.35 o
  -9   1  14       10.33       13.60      2.30 o
  -8   1  14       16.20       20.11      2.36 o
  -7   1  14        0.50        1.10      1.47 o
  -6   1  14        8.89        6.88      1.62 o
  -5   1  14      108.94       96.56      3.63 o
  -4   1  14      423.66      386.06      5.94 o
  -3   1  14      445.14      464.73      7.86 o
  -2   1  14      253.12      241.96      4.91 o
  -1   1  14      452.82      428.27      5.29 o
   0   1  14        2.66        3.51      0.80 o
   1   1  14       98.59       94.67      2.36 o
   2   1  14       37.22       33.88      1.67 o
   3   1  14      102.89      103.75      5.41 o
   4   1  14       73.62       66.66      4.45 o
   5   1  14      131.58      136.42      5.83 o
   6   1  14      276.11      282.47      8.98 o
   7   1  14       48.77       51.62      4.56 o
   8   1  14        6.15        4.78      2.81 o
  -9   2  14        8.12        6.07      2.05 o
  -8   2  14        0.03        0.12      1.66 o
  -7   2  14        9.45        8.19      1.85 o
  -6   2  14       56.95       51.10      3.39 o
  -5   2  14        1.74       -0.98      0.98 o
  -4   2  14       33.80       28.48      1.79 o
  -3   2  14       17.10       13.93      1.31 o
  -2   2  14        8.07        5.41      1.28 o
  -1   2  14      201.41      178.19      3.28 o
   0   2  14        1.45        2.49      0.90 o
   1   2  14      123.67      120.63      2.99 o
   2   2  14       91.54       90.72      2.26 o
   3   2  14        0.21       -1.48      0.99 o
   4   2  14       32.13       32.34      2.59 o
   5   2  14      115.23      111.58      5.26 o
   6   2  14        1.43       -0.50      1.94 o
   7   2  14        0.77       -0.60      2.34 o
   8   2  14        4.47        0.43      2.55 o
  -8   3  14       34.18       40.16      3.41 o
  -7   3  14       26.17       27.92      2.47 o
  -6   3  14        0.46        0.03      1.46 o
  -5   3  14       24.98       22.79      2.06 o
  -4   3  14      181.94      179.49      5.04 o
  -3   3  14      102.28       97.15      2.82 o
  -2   3  14       58.33       62.68      4.46 o
  -1   3  14      671.45      675.55      7.90 o
   0   3  14      984.88      959.97     15.48 o
   1   3  14       52.23       42.59      1.68 o
   2   3  14      128.92      131.39      2.96 o
   3   3  14        9.44        6.94      1.09 o
   4   3  14      446.30      445.96      8.55 o
   5   3  14        3.05        2.54      1.60 o
   6   3  14       28.91       33.77      2.73 o
   7   3  14        1.57        3.34      2.47 o
  -8   4  14        0.02        1.06      2.06 o
  -7   4  14        5.75        6.10      1.74 o
  -6   4  14        9.56        7.16      1.71 o
  -5   4  14      223.21      227.08      5.17 o
  -4   4  14       56.91       52.87      3.69 o
  -3   4  14      355.23      383.44      7.98 o
  -2   4  14       13.65       14.78      1.72 o
  -1   4  14      357.47      385.07      6.16 o
   0   4  14       56.99       56.65      1.91 o
   1   4  14        9.19       10.10      1.12 o
   2   4  14       61.09       48.03      1.86 o
   3   4  14       18.53       16.41      1.40 o
   4   4  14       23.60       23.67      1.69 o
   5   4  14        0.25       -0.22      1.28 o
   6   4  14        0.00       -0.99      1.37 o
   7   4  14       17.90       22.73      3.67 o
  -7   5  14       49.26       47.71      8.52 o
  -6   5  14        0.48        1.53      2.32 o
  -5   5  14      293.17      281.99      8.78 o
  -4   5  14      375.63      378.59      8.05 o
  -3   5  14       89.66       92.09      4.93 o
  -2   5  14      257.86      275.81      8.35 o
  -1   5  14        1.73        3.40      1.16 o
   0   5  14        3.75        3.31      0.88 o
   1   5  14        7.93        9.37      1.45 o
   2   5  14      123.83      113.52      3.03 o
   3   5  14        3.58        1.57      1.16 o
   4   5  14        2.37        1.24      1.13 o
   5   5  14       14.50       11.51      1.79 o
   6   5  14       15.71       19.01      2.15 o
  -6   6  14        1.12       -2.63      2.17 o
  -5   6  14       99.33       99.55      5.48 o
  -4   6  14       22.94       20.93      3.88 o
  -3   6  14       39.85       40.64      3.68 o
  -2   6  14        5.24        4.81      1.78 o
  -1   6  14       72.17       68.63      3.52 o
   0   6  14       37.93       37.47      2.34 o
   1   6  14       20.48       21.21      1.59 o
   2   6  14       35.19       31.79      1.88 o
   3   6  14        0.03        1.07      1.15 o
   4   6  14        1.94        2.32      1.44 o
   5   6  14        7.83        4.40      1.99 o
  -5   7  14        9.40        9.69      2.93 o
  -4   7  14        0.80        1.21      4.38 o
  -3   7  14       39.78       39.38      3.68 o
  -2   7  14       32.03       32.50      2.67 o
  -1   7  14        1.26        1.42      1.41 o
   0   7  14        0.00       -0.66      1.29 o
   1   7  14        6.07        3.34      1.22 o
   2   7  14        0.77       -0.01      1.17 o
   3   7  14       33.32       37.97      2.19 o
   4   7  14        3.67        1.29      2.92 o
  -2   8  14        0.63        0.55      1.76 o
  -1   8  14       16.44       16.81      1.99 o
   0   8  14        0.02       -1.21      2.32 o
   1   8  14        0.09       -0.66      1.36 o
  -9   0  15       28.88       33.69      4.23 o
  -7   0  15        1.83       -0.27      2.10 o
  -5   0  15        1.05       -0.18      0.87 o
  -3   0  15      393.57      369.91      7.85 o
  -1   0  15        1.84        3.66      1.29 o
   1   0  15     1066.12     1039.64     33.56 o
   3   0  15       24.34       21.84      3.27 o
   5   0  15      304.69      294.11     12.77 o
   7   0  15       32.68       37.23      5.61 o
  -9   1  15        1.45        4.20      1.90 o
  -8   1  15       56.60       62.74      3.61 o
  -7   1  15       99.82      100.84      3.83 o
  -6   1  15       30.17       26.39      2.24 o
  -5   1  15      465.44      439.19      7.12 o
  -4   1  15       83.69       81.25      2.51 o
  -3   1  15        0.01        0.22      1.34 o
  -2   1  15        2.30        3.11      1.17 o
  -1   1  15      202.27      193.65      3.48 o
   0   1  15        5.17        9.53      1.29 o
   1   1  15       90.18       94.03      2.14 o
   2   1  15       18.87       17.72      1.77 o
   3   1  15       31.63       29.83      2.48 o
   4   1  15        8.09        8.10      2.38 o
   5   1  15       21.74       19.52      3.07 o
   6   1  15        1.87        0.92      2.45 o
   7   1  15       30.45       30.33      3.88 o
   8   1  15       12.64       15.08      3.33 o
  -8   2  15       26.24       27.64      2.66 o
  -7   2  15        0.15       -1.01      1.52 o
  -6   2  15       94.00       91.80      4.26 o
  -5   2  15       95.69       77.27      2.77 o
  -4   2  15       66.98       70.08      2.57 o
  -3   2  15       42.79       44.41      2.05 o
  -2   2  15       37.42       34.82      2.25 o
  -1   2  15     1146.38     1168.57     12.99 o
   0   2  15        1.64       -0.13      0.89 o
   1   2  15        0.61       -0.86      0.80 o
   2   2  15      315.19      292.83      4.35 o
   3   2  15       70.81       63.54      2.78 o
   4   2  15       62.41       60.33      3.44 o
   5   2  15        4.15        2.30      2.12 o
   6   2  15       67.28       65.81      4.75 o
   7   2  15       29.45       26.37      3.78 o
  -8   3  15        0.99       -1.63      1.66 o
  -7   3  15       72.85       64.35      4.25 o
  -6   3  15       22.33       21.49      2.17 o
  -5   3  15       10.65        8.25      1.66 o
  -4   3  15        5.92        5.35      1.32 o
  -3   3  15       16.60       12.97      1.50 o
  -2   3  15        3.65        3.60      1.43 o
  -1   3  15       49.47       53.50      2.34 o
   0   3  15      217.77      216.61      3.59 o
   1   3  15        0.02       -1.20      0.80 o
   2   3  15        6.25        6.21      1.12 o
   3   3  15        7.14        1.58      1.12 o
   4   3  15       39.62       32.55      2.86 o
   5   3  15        0.01        0.85      2.04 o
   6   3  15        0.06       -2.80      1.87 o
   7   3  15       19.20       18.89      3.40 o
  -8   4  15        0.04       -1.71      2.33 o
  -7   4  15       13.64       11.25      2.04 o
  -6   4  15       24.60       25.21      2.29 o
  -5   4  15       64.60       60.95      3.07 o
  -4   4  15        0.05       -0.66      1.37 o
  -3   4  15       25.52       27.18      2.06 o
  -2   4  15       14.43       13.82      2.50 o
  -1   4  15      166.16      158.78      3.96 o
   0   4  15       52.92       53.79      1.96 o
   1   4  15      117.75      104.95      2.78 o
   2   4  15       11.64        8.81      1.20 o
   3   4  15      137.68      128.75      2.97 o
   4   4  15      154.61      143.40      3.46 o
   5   4  15        9.76       12.70      1.82 o
   6   4  15       49.74       58.25      4.97 o
  -7   5  15        0.21       -0.13      2.55 o
  -6   5  15       39.65       38.52      4.04 o
  -5   5  15       23.29       24.89      3.39 o
  -4   5  15        8.36        5.47      1.88 o
  -3   5  15        1.78        4.04      1.70 o
  -2   5  15       34.39       38.80      2.73 o
  -1   5  15        0.35       -0.96      1.49 o
   0   5  15        8.51        5.32      1.11 o
   1   5  15      186.44      199.22      3.63 o
   2   5  15        3.35        2.04      1.02 o
   3   5  15        1.19        1.76      1.04 o
   4   5  15        0.21       -0.32      1.16 o
   5   5  15        6.83        3.22      1.56 o
   6   5  15        0.66        0.27      2.57 o
  -6   6  15        8.44        7.49      2.87 o
  -5   6  15       38.95       30.43      3.70 o
  -4   6  15       53.31       57.21      4.44 o
  -3   6  15      199.37      207.54      7.75 o
  -2   6  15        3.19        1.41      3.44 o
  -1   6  15      102.15      107.12      4.01 o
   0   6  15       25.84       20.65      1.79 o
   1   6  15       32.19       31.95      1.90 o
   2   6  15        0.49        1.72      1.16 o
   3   6  15       31.67       36.13      2.12 o
   4   6  15        3.61        5.70      1.59 o
   5   6  15       36.02       34.30      3.56 o
  -4   7  15      113.30      114.97      6.85 o
  -3   7  15       31.67       36.50      3.98 o
  -2   7  15        0.29        4.32      1.89 o
  -1   7  15        0.16       -0.29      1.62 o
   0   7  15        0.26       -1.85      1.23 o
   1   7  15       35.07       35.69      2.07 o
   2   7  15        4.98        6.52      1.46 o
   3   7  15        0.03       -0.76      1.35 o
  -8   0  16        2.44        3.34      2.69 o
  -6   0  16       72.43       61.21      4.65 o
  -4   0  16        5.45        2.14      2.51 o
  -2   0  16        4.28        6.17      1.78 o
   0   0  16     1281.13     1303.08     17.52 o
   2   0  16       22.99       22.76      2.67 o
   4   0  16       38.54       45.12      5.48 o
   6   0  16       20.52       18.11      4.75 o
  -8   1  16       12.07       12.84      2.18 o
  -7   1  16        1.39        2.23      1.66 o
  -6   1  16       41.70       34.53      2.59 o
  -5   1  16        1.54        2.18      1.53 o
  -4   1  16      184.05      170.89      4.57 o
  -3   1  16      205.25      187.05      4.70 o
  -2   1  16      681.97      659.74      9.23 o
  -1   1  16       15.67       14.30      1.47 o
   0   1  16      644.36      613.51      7.01 o
   1   1  16      339.88      339.36      5.13 o
   2   1  16       26.06       21.00      1.49 o
   3   1  16       85.77       81.96      3.69 o
   4   1  16        7.06        2.54      2.08 o
   5   1  16      187.40      181.47      8.12 o
   6   1  16       24.98       20.36      3.36 o
   7   1  16       50.97       57.53      5.03 o
  -8   2  16        4.34        4.03      1.94 o
  -7   2  16        0.03        1.55      1.63 o
  -6   2  16       27.49       32.55      2.51 o
  -5   2  16       34.08       23.06      2.19 o
  -4   2  16      173.14      173.52      4.60 o
  -3   2  16        5.67        4.72      1.50 o
  -2   2  16      420.39      445.50      7.76 o
  -1   2  16      156.35      171.77      3.53 o
   0   2  16      126.24      140.03      3.10 o
   1   2  16      194.07      196.81      3.50 o
   2   2  16       30.56       35.65      2.28 o
   3   2  16       18.27       11.77      2.36 o
   4   2  16       12.54        8.69      2.08 o
   5   2  16        8.10        7.80      2.45 o
   6   2  16        0.26       -1.83      2.05 o
   7   2  16       24.57       28.91      6.65 o
  -8   3  16        2.52        5.00      2.00 o
  -7   3  16        4.51        6.71      1.97 o
  -6   3  16        7.23        5.68      1.78 o
  -5   3  16       48.42       44.08      2.75 o
  -4   3  16       42.68       37.73      3.58 o
  -3   3  16      482.15      462.99      7.04 o
  -2   3  16      247.69      254.74      5.63 o
  -1   3  16      153.35      166.82      3.83 o
   0   3  16       72.64       85.18      2.55 o
   1   3  16        2.02        3.35      1.70 o
   2   3  16       23.26       26.97      1.73 o
   3   3  16       95.04       82.67      2.74 o
   4   3  16        0.11       -0.08      1.31 o
   5   3  16       19.08       19.31      2.36 o
   6   3  16        4.61        4.46      2.36 o
   7   3  16        8.97        7.96      4.04 o
  -7   4  16       15.34       14.34      4.08 o
  -6   4  16        7.84        4.50      1.76 o
  -5   4  16       35.11       37.15      2.54 o
  -4   4  16        2.59        1.77      1.45 o
  -3   4  16      129.51      128.92      3.98 o
  -2   4  16        4.02        4.75      1.63 o
  -1   4  16        0.01       -0.96      1.20 o
   0   4  16      120.39      117.79      2.73 o
   1   4  16        0.26        2.33      1.12 o
   2   4  16        0.01       -0.42      1.06 o
   3   4  16      147.48      156.86      3.69 o
   4   4  16        1.01        1.83      1.29 o
   5   4  16        2.85        2.24      1.77 o
   6   4  16        0.47        1.92      1.87 o
  -6   5  16        1.42       -1.53      2.24 o
  -5   5  16        1.75        3.87      2.74 o
  -4   5  16       15.01       15.43      2.94 o
  -3   5  16        5.12        2.23      1.68 o
  -2   5  16        0.00        0.06      1.48 o
  -1   5  16       19.33       20.32      2.43 o
   0   5  16        7.13        9.32      1.36 o
   1   5  16       43.49       43.93      1.93 o
   2   5  16        0.27       -0.52      1.01 o
   3   5  16       16.89       18.62      1.56 o
   4   5  16       63.31       63.02      2.89 o
   5   5  16       28.71       26.36      2.40 o
  -5   6  16       24.36       24.49      3.51 o
  -4   6  16      101.75      110.52      5.74 o
  -3   6  16       12.75       16.65      2.95 o
  -2   6  16       32.72       38.31      3.67 o
  -1   6  16        0.99       -1.05      4.18 o
   0   6  16       26.92       31.58      2.88 o
   1   6  16       11.77       12.07      1.49 o
   2   6  16        7.82        7.28      1.43 o
   3   6  16        1.28        3.19      1.33 o
   4   6  16        7.61        7.11      1.91 o
  -3   7  16       31.19       35.04      3.77 o
  -2   7  16        3.70        3.52      2.81 o
  -1   7  16       12.58       11.43      2.30 o
   0   7  16       15.25       12.57      1.72 o
   1   7  16        4.23        3.11      1.37 o
   2   7  16        0.13       -0.55      1.40 o
  -7   0  17       49.83       51.98      4.70 o
  -5   0  17       34.36       34.42      3.69 o
  -3   0  17       16.92        8.65      2.39 o
  -1   0  17       59.02       53.25      2.31 o
   1   0  17      247.09      263.28      8.42 o
   3   0  17       97.96       88.35      4.75 o
   5   0  17       25.38       25.27      4.75 o
   7   0  17       62.41       52.94      6.68 o
  -8   1  17        2.80        2.29      1.92 o
  -7   1  17       36.04       42.55      3.07 o
  -6   1  17      167.89      155.71      5.99 o
  -5   1  17       10.37       11.37      2.56 o
  -4   1  17       52.96       46.32      2.80 o
  -3   1  17      134.20      135.24      4.17 o
  -2   1  17       40.94       35.09      2.52 o
  -1   1  17       17.02       14.58      1.42 o
   0   1  17       30.27       28.49      1.44 o
   1   1  17      252.31      253.28      4.43 o
   2   1  17        4.36        3.36      1.24 o
   3   1  17        0.56       -1.87      1.45 o
   4   1  17       67.54       57.46      7.39 o
   5   1  17        0.49        0.49      2.29 o
   6   1  17       24.61       25.16      3.54 o
   7   1  17        1.28       -1.57      2.41 o
  -8   2  17        4.22        5.29      2.05 o
  -7   2  17        1.39        1.12      1.71 o
  -6   2  17       25.20       25.08      2.46 o
  -5   2  17        8.85        8.98      1.82 o
  -4   2  17       57.09       57.27      3.05 o
  -3   2  17        1.34        0.90      1.66 o
  -2   2  17       46.60       42.21      2.30 o
  -1   2  17        8.04        9.21      1.36 o
   0   2  17       73.96       63.94      2.53 o
   1   2  17       16.61       13.69      1.36 o
   2   2  17      316.31      299.84      8.63 o
   3   2  17        3.56        0.70      1.64 o
   4   2  17       55.17       55.48      3.51 o
   5   2  17       57.84       50.47      4.30 o
   6   2  17       49.86       55.49      4.77 o
  -7   3  17       29.44       35.47      2.84 o
  -6   3  17       89.24       82.17      4.08 o
  -5   3  17       18.54       21.07      2.57 o
  -4   3  17       63.50       57.36      3.00 o
  -3   3  17        0.30        2.82      1.51 o
  -2   3  17       33.37       30.89      2.31 o
  -1   3  17      208.52      221.24      5.33 o
   0   3  17      125.04      128.08      3.14 o
   1   3  17        7.84        8.28      1.23 o
   2   3  17      126.95      128.60      4.02 o
   3   3  17        2.92        3.36      1.46 o
   4   3  17        1.53        2.23      1.47 o
   5   3  17        9.14        9.27      2.75 o
   6   3  17        0.00        0.61      1.94 o
  -7   4  17        0.08       -0.76      2.43 o
  -6   4  17        0.76       -0.92      1.55 o
  -5   4  17        0.09        0.15      1.51 o
  -4   4  17        1.09        1.65      1.48 o
  -3   4  17       15.66       18.13      1.95 o
  -2   4  17       53.41       52.43      4.50 o
  -1   4  17        2.86        3.24      1.30 o
   0   4  17       78.49       82.26      2.48 o
   1   4  17       43.88       35.70      2.51 o
   2   4  17        2.51       -0.51      1.17 o
   3   4  17       16.63       18.40      2.06 o
   4   4  17       21.65       23.02      2.26 o
   5   4  17        6.89        7.22      2.15 o
  -6   5  17       10.69       12.23      4.81 o
  -5   5  17        1.68        3.10      7.05 o
  -4   5  17        5.05        5.53      2.47 o
  -3   5  17       51.07       51.18      3.35 o
  -2   5  17       61.76       75.07      5.70 o
  -1   5  17       14.08       17.78      1.99 o
   0   5  17       71.09       79.17      2.84 o
   1   5  17        4.87        3.52      1.25 o
   2   5  17       20.95       20.34      1.74 o
   3   5  17       36.00       39.80      2.40 o
   4   5  17        1.66        4.23      1.48 o
   5   5  17       35.50       34.02      2.74 o
  -4   6  17       19.63       12.30      3.07 o
  -3   6  17        0.00        1.10      2.32 o
  -2   6  17        8.27        9.07      2.62 o
  -1   6  17        2.67        1.63      2.09 o
   0   6  17        6.22        4.65      1.69 o
   1   6  17        0.04       -1.40      1.20 o
   2   6  17        0.46       -0.95      1.28 o
   3   6  17        8.91        8.57      2.35 o
  -2   7  17        4.23        5.18      3.54 o
  -1   7  17        2.14        4.78      2.36 o
   0   7  17        0.83        2.58      1.55 o
   1   7  17        0.05       -0.73      1.33 o
  -8   0  18       14.29       20.38      3.73 o
  -6   0  18        1.01       -0.84      3.81 o
  -4   0  18      311.08      264.18      8.56 o
  -2   0  18        0.95       -2.81      1.88 o
   0   0  18      427.37      445.80     11.38 o
   2   0  18       39.70       42.88      3.73 o
   4   0  18        8.37        2.87      3.34 o
   6   0  18       27.95       27.94      5.55 o
  -7   1  18       19.36       23.30      2.58 o
  -6   1  18        0.14       -0.01      1.70 o
  -5   1  18       15.94       16.90      2.21 o
  -4   1  18       42.22       37.23      2.67 o
  -3   1  18       91.96       79.77      3.51 o
  -2   1  18      296.76      272.34      5.95 o
  -1   1  18      410.90      404.79      6.53 o
   0   1  18      632.61      661.45     10.01 o
   1   1  18      175.91      173.64      3.99 o
   2   1  18      129.90      126.57      4.52 o
   3   1  18        2.72       -2.45      1.63 o
   4   1  18       21.02       16.75      2.97 o
   5   1  18       12.95       14.09      2.98 o
   6   1  18       76.55       69.35      5.21 o
  -7   2  18        1.65        1.24      1.83 o
  -6   2  18       26.38       22.70      2.41 o
  -5   2  18       53.94       46.58      2.97 o
  -4   2  18        0.21        2.14      1.61 o
  -3   2  18        4.42        5.48      1.68 o
  -2   2  18      297.59      286.01      6.10 o
  -1   2  18       24.97       25.20      2.27 o
   0   2  18        6.31        2.45      1.39 o
   1   2  18      688.90      708.40      9.84 o
   2   2  18        1.95        2.80      1.31 o
   3   2  18       29.79       23.06      2.26 o
   4   2  18       38.40       38.07      2.65 o
   5   2  18       22.91       22.51      4.81 o
   6   2  18        2.37       -2.44      2.29 o
  -7   3  18        0.01       -2.62      1.75 o
  -6   3  18        0.10       -0.05      1.71 o
  -5   3  18        1.31        3.86      1.69 o
  -4   3  18        0.52       -1.07      1.41 o
  -3   3  18       81.37       86.00      3.57 o
  -2   3  18        0.67       -1.49      1.47 o
  -1   3  18       58.12       56.08      2.88 o
   0   3  18       26.84       24.03      1.87 o
   1   3  18        7.96        8.38      1.45 o
   2   3  18        0.07       -1.39      1.28 o
   3   3  18        0.07       -0.93      1.34 o
   4   3  18       26.28       23.11      2.26 o
   5   3  18       18.62       22.23      2.66 o
   6   3  18        8.49        6.53      3.68 o
  -6   4  18        0.82        2.31      2.04 o
  -5   4  18       78.75       86.61      3.85 o
  -4   4  18       22.10       22.41      2.26 o
  -3   4  18       85.63       89.88      3.63 o
  -2   4  18       13.34       13.14      1.83 o
  -1   4  18       45.52       51.34      2.71 o
   0   4  18        8.74       10.18      1.51 o
   1   4  18        1.90        0.91      1.33 o
   2   4  18       37.42       38.07      2.63 o
   3   4  18       47.91       52.22      3.06 o
   4   4  18        5.79       10.57      1.97 o
   5   4  18       10.09       12.45      2.42 o
  -5   5  18        0.02       -2.21      2.21 o
  -4   5  18       17.88       19.97      3.24 o
  -3   5  18       11.77       14.00      3.04 o
  -2   5  18       14.54       19.59      2.47 o
  -1   5  18        0.35        1.29      2.52 o
   0   5  18        0.46        3.33      1.37 o
   1   5  18        0.18       -1.90      1.27 o
   2   5  18        9.15        7.17      1.80 o
   3   5  18        0.00        1.04      1.59 o
   4   5  18       13.90       10.94      2.09 o
  -4   6  18       15.91       16.96      3.33 o
  -3   6  18        9.98        7.24      2.74 o
  -2   6  18        8.50        6.25      2.60 o
  -1   6  18        0.46       -0.23      2.23 o
   0   6  18       18.36       23.80      2.72 o
   1   6  18        0.58        0.45      1.66 o
   2   6  18       29.96       30.52      2.60 o
  -7   0  19        6.74        6.20      2.95 o
  -5   0  19      157.04      149.05     19.95 o
  -3   0  19      189.07      192.25      7.32 o
  -1   0  19      535.97      564.48     13.71 o
   1   0  19      177.13      179.29      5.12 o
   3   0  19       85.38       75.21      7.09 o
   5   0  19       38.04       24.60      5.15 o
  -7   1  19        0.04        2.22      1.89 o
  -6   1  19       13.20       17.23      2.39 o
  -5   1  19      159.40      138.53      5.12 o
  -4   1  19        2.07        0.74      1.60 o
  -3   1  19        7.03        3.79      1.63 o
  -2   1  19        8.74        6.74      1.79 o
  -1   1  19      100.50       98.25      3.78 o
   0   1  19      128.33      153.47      3.28 o
   1   1  19       21.31       19.59      2.15 o
   2   1  19      187.69      202.60      4.49 o
   3   1  19        7.47        4.87      1.53 o
   4   1  19        9.10        7.46      2.69 o
   5   1  19       39.40       46.58      4.53 o
   6   1  19        8.56       11.83      3.12 o
  -7   2  19        0.07       -0.72      1.82 o
  -6   2  19        0.24       -1.82      1.66 o
  -5   2  19        3.79        2.05      1.77 o
  -4   2  19        5.34        6.69      2.12 o
  -3   2  19       40.20       45.01      2.84 o
  -2   2  19       27.02       30.29      2.44 o
  -1   2  19       18.02       12.84      1.97 o
   0   2  19       93.55      107.11      2.63 o
   1   2  19       78.85       94.63      3.16 o
   2   2  19       15.02       20.31      1.89 o
   3   2  19        7.20        3.97      1.55 o
   4   2  19        0.18       -0.63      1.98 o
   5   2  19        0.40       -1.45      2.16 o
  -6   3  19       12.47       11.20      2.15 o
  -5   3  19       26.15       29.44      2.70 o
  -4   3  19       11.74       10.00      2.32 o
  -3   3  19      102.65      105.79      3.97 o
  -2   3  19       10.27        9.13      2.02 o
  -1   3  19       52.47       52.54      2.86 o
   0   3  19       16.78       20.71      1.81 o
   1   3  19        2.49        1.53      1.32 o
   2   3  19        0.36       -0.23      1.45 o
   3   3  19       39.58       40.46      2.74 o
   4   3  19       45.08       45.94      3.02 o
   5   3  19       19.99       17.81      2.56 o
  -6   4  19        9.66       10.79      6.65 o
  -5   4  19        5.55        5.78      2.25 o
  -4   4  19        3.19        1.89      2.07 o
  -3   4  19       24.50       31.71      3.98 o
  -2   4  19        0.10        1.34      1.54 o
  -1   4  19       30.87       32.66      2.89 o
   0   4  19        3.16        1.49      1.50 o
   1   4  19        0.23       -1.08      1.63 o
   2   4  19       10.20       14.08      2.05 o
   3   4  19       15.40       16.39      2.14 o
   4   4  19        0.06       -1.11      1.57 o
  -4   5  19        7.37        3.79      2.81 o
  -3   5  19        2.56        8.60      5.48 o
  -2   5  19       16.66       21.05      3.35 o
  -1   5  19       25.76       24.96      2.72 o
   0   5  19        7.17        6.67      1.81 o
   1   5  19       38.05       38.74      2.79 o
   2   5  19       10.46       10.43      2.01 o
   3   5  19       12.85       11.62      2.49 o
  -2   6  19        0.03       -0.65      2.38 o
  -1   6  19       11.37       17.04      3.17 o
   0   6  19        0.02       -0.02      2.40 o
   1   6  19        1.57        0.38      1.98 o
  -6   0  20        1.85       -0.54      3.28 o
  -4   0  20       50.62       51.99      5.95 o
  -2   0  20        9.78        4.71      3.34 o
   0   0  20       12.79       17.93      2.06 o
   2   0  20      422.34      408.99      8.72 o
   4   0  20       19.97       23.93      4.88 o
  -6   1  20        0.01       -0.49      1.76 o
  -5   1  20        0.50        0.60      1.72 o
  -4   1  20        5.32        5.23      1.80 o
  -3   1  20        8.20        2.94      1.70 o
  -2   1  20       50.07       35.95      2.71 o
  -1   1  20        4.27        1.00      1.63 o
   0   1  20       44.03       39.96      2.33 o
   1   1  20      161.47      191.60      3.83 o
   2   1  20        0.77        1.80      1.39 o
   3   1  20        2.08        2.77      1.52 o
   4   1  20        0.04       -0.04      2.43 o
   5   1  20        6.84        8.02      2.83 o
  -6   2  20       19.84       21.05      3.03 o
  -5   2  20        0.82       -1.05      1.75 o
  -4   2  20       39.39       34.63      2.83 o
  -3   2  20       15.95       13.21      2.08 o
  -2   2  20        1.25        3.22      1.67 o
  -1   2  20        5.28        1.72      1.84 o
   0   2  20       25.31       23.53      1.99 o
   1   2  20       62.15       66.01      4.15 o
   2   2  20       13.13       12.45      1.74 o
   3   2  20        3.60        4.06      1.60 o
   4   2  20       20.25       17.19      2.22 o
   5   2  20        3.85        4.10      2.11 o
  -6   3  20       19.77       23.73      3.14 o
  -5   3  20        0.04       -0.99      1.71 o
  -4   3  20       50.62       58.62      3.39 o
  -3   3  20        7.72        6.44      2.23 o
  -2   3  20       15.04       17.20      2.13 o
  -1   3  20        0.33        0.12      1.48 o
   0   3  20        9.15        6.00      1.53 o
   1   3  20       80.09       89.11      3.25 o
   2   3  20        7.66        8.90      1.94 o
   3   3  20       25.24       28.97      2.55 o
   4   3  20        3.84        2.85      1.87 o
  -5   4  20        6.98       11.49      2.64 o
  -4   4  20       33.89       35.08      3.35 o
  -3   4  20        0.44       -0.91      2.38 o
  -2   4  20       15.65       19.75      2.99 o
  -1   4  20       48.27       46.96      3.46 o
   0   4  20        1.12        0.41      1.53 o
   1   4  20       14.51       17.67      2.20 o
   2   4  20       52.92       54.61      4.30 o
   3   4  20       36.11       36.92      2.90 o
  -3   5  20       32.97       34.40      6.12 o
  -2   5  20        4.37        6.75      2.72 o
  -1   5  20        0.35        2.62      2.46 o
   0   5  20        2.23        2.60      2.55 o
   1   5  20        0.01        1.65      2.02 o
   2   5  20        7.31        6.54      2.34 o
  -5   0  21       25.95       24.40      3.92 o
  -3   0  21       42.97       46.03      4.35 o
  -1   0  21      119.36      123.29      6.14 o
   1   0  21      118.04      128.40      6.65 o
   3   0  21        0.02       -0.32      2.36 o
  -6   1  21       11.01       14.09      2.36 o
  -5   1  21        2.44        3.37      2.29 o
  -4   1  21       31.36       27.28      2.64 o
  -3   1  21        5.19        0.18      1.63 o
  -2   1  21       12.96        5.14      1.81 o
  -1   1  21       63.43       59.23      3.80 o
   0   1  21        9.07        5.98      1.53 o
   1   1  21       84.33       85.56      3.25 o
   2   1  21        0.58        1.10      1.39 o
   3   1  21        0.99       -1.66      1.47 o
   4   1  21        1.16       -1.39      2.41 o
  -5   2  21        6.70        7.57      2.06 o
  -4   2  21       66.56       72.42      5.18 o
  -3   2  21       17.29       15.10      2.51 o
  -2   2  21       83.39       94.73      4.58 o
  -1   2  21        4.05        1.78      1.75 o
   0   2  21       41.36       45.18      2.56 o
   1   2  21       12.50        8.98      1.69 o
   2   2  21       13.12       12.23      1.80 o
   3   2  21       17.89       17.22      2.21 o
   4   2  21        0.09       -2.36      1.58 o
  -5   3  21        1.92        2.06      1.97 o
  -4   3  21       25.92       26.98      3.05 o
  -3   3  21        0.05       -0.91      1.71 o
  -2   3  21       80.60       83.32      3.87 o
  -1   3  21       37.72       33.56      3.81 o
   0   3  21       62.90       60.78      2.91 o
   1   3  21        3.24        4.54      1.60 o
   2   3  21        5.54        4.84      1.82 o
   3   3  21      105.39      118.56      6.54 o
  -4   4  21        2.88        4.57      2.35 o
  -3   4  21        2.20        0.84      2.28 o
  -2   4  21       14.04       21.13      2.85 o
  -1   4  21        0.29       -2.48      1.88 o
   0   4  21       32.95       45.53      3.06 o
   1   4  21       17.71       22.82      2.47 o
   2   4  21      112.58      128.51      5.42 o
  -1   5  21        5.18        2.34      2.67 o
   0   5  21       18.28       18.17      3.47 o
  -4   0  22        1.82       -3.53      2.35 o
  -2   0  22       41.79       40.26      4.20 o
   0   0  22        8.02        5.08      2.67 o
   2   0  22        0.72       -0.05      2.29 o
  -5   1  22        1.99        0.86      1.89 o
  -4   1  22        0.56        0.38      1.89 o
  -3   1  22       11.01       11.76      2.19 o
  -2   1  22        0.25        1.01      1.79 o
  -1   1  22       22.84       32.69      2.85 o
   0   1  22       59.58       61.18      3.47 o
   1   1  22        8.85        9.38      2.09 o
   2   1  22        9.06        8.97      1.77 o
   3   1  22        4.45        5.78      2.00 o
  -5   2  22        0.44        3.25      2.07 o
  -4   2  22        3.59        3.23      1.94 o
  -3   2  22       40.28       42.85      4.09 o
  -2   2  22        0.32        1.60      1.77 o
  -1   2  22        9.15       10.39      2.17 o
   0   2  22       12.30       12.90      2.22 o
   1   2  22        0.52       -1.48      1.44 o
   2   2  22       30.10       33.60      3.16 o
   3   2  22       34.47       29.26      2.69 o
  -4   3  22        1.67        0.48      1.91 o
  -3   3  22        0.33       -0.73      1.77 o
  -2   3  22       23.59       32.04      2.82 o
  -1   3  22        1.87        1.16      1.77 o
   0   3  22        6.28        5.11      1.66 o
   1   3  22        5.54       -0.92      2.16 o
   2   3  22      113.99      134.84      6.17 o
  -2   4  22       12.40        7.72      2.95 o
  -1   4  22       23.20       28.12      3.25 o
   0   4  22       16.24       19.36      3.01 o
   1   4  22       38.19       40.98      3.07 o
  -3   0  23       33.80       42.37      6.92 o
  -1   0  23       47.78       56.32      4.84 o
   1   0  23        1.12        2.84      2.51 o
  -4   1  23        0.26        0.05      1.94 o
  -3   1  23        0.42        3.26      1.94 o
  -2   1  23        0.39       -1.08      1.95 o
  -1   1  23       13.79       15.59      2.67 o
   0   1  23        5.35        5.91      2.04 o
   1   1  23        0.10       -2.50      1.67 o
   2   1  23        4.81        5.20      2.02 o
  -3   2  23        5.58        6.28      2.52 o
  -2   2  23        0.57       -0.63      2.01 o
  -1   2  23        0.89       -1.97      1.73 o
   0   2  23       16.32       16.63      2.91 o
   1   2  23       49.24       63.92      3.67 o
   2   2  23       34.80       35.76      3.04 o
  -2   3  23       10.03        9.34      2.69 o
  -1   3  23       25.84       25.33      4.22 o
   0   3  23       22.14       22.88      4.45 o
  -2   0  24       40.11       48.20      4.84 o
   0   0  24        5.96        3.40      2.74 o
  -2   1  24       10.73        8.08      2.30 o
  -1   1  24       31.40       35.89      3.12 o
   0   1  24       32.36       38.15      3.12 o
 
